# Supplementary material for: Tissue Restricted Splice Junctions Originate Not Only from Tissue-Specific Gene Loci, but Gene Loci with a Broad Pattern of Expression
Source: PLoS One. 2015 Dec 29;10(12):e0144302. doi: 10.1371/journal.pone.0144302 (PMC4695084; doi:10.1371/journal.pone.0144302)
Supplement: S1 File — These 22,231 previously unannotated splice junctions are found in both paired-end and single end data. This file is viewable in the UCSC Genome Browser. (BED) [file pone.0144302.s001.bed]

##
browser position chr21:35747668-35780496
track name="Hestand_Bodymap2_novel_junctions" description="Hestand_Bodymap2_novel_junctions" visibility=2 itemRgb="On"
chr1	17054	17915	chr1:17055-17915_novel_junction	0	.	17054	17915	255,0,0	2	1,1	0,860
chr1	17367	17526	chr1:17368-17526_novel_junction	0	.	17367	17526	255,0,0	2	1,1	0,158
chr1	18060	29321	chr1:18061-29321_novel_junction	0	.	18060	29321	255,0,0	2	1,1	0,11260
chr1	18368	18913	chr1:18369-18913_novel_junction	0	.	18368	18913	255,0,0	2	1,1	0,544
chr1	24438	24738	chr1:24439-24738_novel_junction	0	.	24438	24738	255,0,0	2	1,1	0,299
chr1	92239	165884	chr1:92240-165884_novel_junction	0	.	92239	165884	255,0,0	2	1,1	0,73644
chr1	126243	164875	chr1:126244-164875_novel_junction	0	.	126243	164875	255,0,0	2	1,1	0,38631
chr1	139695	139790	chr1:139696-139790_novel_junction	0	.	139695	139790	255,0,0	2	1,1	0,94
chr1	143010	143578	chr1:143011-143578_novel_junction	0	.	143010	143578	255,0,0	2	1,1	0,567
chr1	165941	167959	chr1:165942-167959_novel_junction	0	.	165941	167959	255,0,0	2	1,1	0,2017
chr1	165941	167964	chr1:165942-167964_novel_junction	0	.	165941	167964	255,0,0	2	1,1	0,2022
chr1	320937	322038	chr1:320938-322038_novel_junction	0	.	320937	322038	255,0,0	2	1,1	0,1100
chr1	321263	322038	chr1:321264-322038_novel_junction	0	.	321263	322038	255,0,0	2	1,1	0,774
chr1	556746	567998	chr1:556747-567998_novel_junction	0	.	556746	567998	255,0,0	2	1,1	0,11251
chr1	568546	597840	chr1:568547-597840_novel_junction	0	.	568546	597840	255,0,0	2	1,1	0,29293
chr1	568546	637739	chr1:568547-637739_novel_junction	0	.	568546	637739	255,0,0	2	1,1	0,69192
chr1	570073	660765	chr1:570074-660765_novel_junction	0	.	570073	660765	255,0,0	2	1,1	0,90691
chr1	570303	581778	chr1:570304-581778_novel_junction	0	.	570303	581778	255,0,0	2	1,1	0,11474
chr1	667586	668361	chr1:667587-668361_novel_junction	0	.	667586	668361	255,0,0	2	1,1	0,774
chr1	668592	668687	chr1:668593-668687_novel_junction	0	.	668592	668687	255,0,0	2	1,1	0,94
chr1	668743	668972	chr1:668744-668972_novel_junction	0	.	668743	668972	255,0,0	2	1,1	0,228
chr1	668743	674214	chr1:668744-674214_novel_junction	0	.	668743	674214	255,0,0	2	1,1	0,5470
chr1	670992	672093	chr1:670993-672093_novel_junction	0	.	670992	672093	255,0,0	2	1,1	0,1100
chr1	671998	672093	chr1:671999-672093_novel_junction	0	.	671998	672093	255,0,0	2	1,1	0,94
chr1	672149	674214	chr1:672150-674214_novel_junction	0	.	672149	674214	255,0,0	2	1,1	0,2064
chr1	678729	679297	chr1:678730-679297_novel_junction	0	.	678729	679297	255,0,0	2	1,1	0,567
chr1	684760	691457	chr1:684761-691457_novel_junction	0	.	684760	691457	255,0,0	2	1,1	0,6696
chr1	691520	694347	chr1:691521-694347_novel_junction	0	.	691520	694347	255,0,0	2	1,1	0,2826
chr1	709659	741179	chr1:709660-741179_novel_junction	0	.	709659	741179	255,0,0	2	1,1	0,31519
chr1	785730	787307	chr1:785731-787307_novel_junction	0	.	785730	787307	255,0,0	2	1,1	0,1576
chr1	881032	881527	chr1:881033-881527_novel_junction	0	.	881032	881527	255,0,0	2	1,1	0,494
chr1	918045	924970	chr1:918046-924970_novel_junction	0	.	918045	924970	255,0,0	2	1,1	0,6924
chr1	934811	934913	chr1:934812-934913_novel_junction	0	.	934811	934913	255,0,0	2	1,1	0,101
chr1	978127	978619	chr1:978128-978619_novel_junction	0	.	978127	978619	255,0,0	2	1,1	0,491
chr1	990594	990757	chr1:990595-990757_novel_junction	0	.	990594	990757	255,0,0	2	1,1	0,162
chr1	1027482	1047389	chr1:1027483-1047389_novel_junction	0	.	1027482	1047389	255,0,0	2	1,1	0,19906
chr1	1154007	1154149	chr1:1154008-1154149_novel_junction	0	.	1154007	1154149	255,0,0	2	1,1	0,141
chr1	1154301	1158624	chr1:1154302-1158624_novel_junction	0	.	1154301	1158624	255,0,0	2	1,1	0,4322
chr1	1190866	1192372	chr1:1190867-1192372_novel_junction	0	.	1190866	1192372	255,0,0	2	1,1	0,1505
chr1	1233312	1233410	chr1:1233313-1233410_novel_junction	0	.	1233312	1233410	255,0,0	2	1,1	0,97
chr1	1261342	1262216	chr1:1261343-1262216_novel_junction	0	.	1261342	1262216	255,0,0	2	1,1	0,873
chr1	1271894	1272398	chr1:1271895-1272398_novel_junction	0	.	1271894	1272398	255,0,0	2	1,1	0,503
chr1	1272434	1273357	chr1:1272435-1273357_novel_junction	0	.	1272434	1273357	255,0,0	2	1,1	0,922
chr1	1310169	1310639	chr1:1310170-1310639_novel_junction	0	.	1310169	1310639	255,0,0	2	1,1	0,469
chr1	1333797	1333977	chr1:1333798-1333977_novel_junction	0	.	1333797	1333977	255,0,0	2	1,1	0,179
chr1	1337635	1337739	chr1:1337636-1337739_novel_junction	0	.	1337635	1337739	255,0,0	2	1,1	0,103
chr1	1337635	1337842	chr1:1337636-1337842_novel_junction	0	.	1337635	1337842	255,0,0	2	1,1	0,206
chr1	1342172	1342313	chr1:1342173-1342313_novel_junction	0	.	1342172	1342313	255,0,0	2	1,1	0,140
chr1	1371200	1374461	chr1:1371201-1374461_novel_junction	0	.	1371200	1374461	255,0,0	2	1,1	0,3260
chr1	1389879	1390843	chr1:1389880-1390843_novel_junction	0	.	1389879	1390843	255,0,0	2	1,1	0,963
chr1	1392559	1424584	chr1:1392560-1424584_novel_junction	0	.	1392559	1424584	255,0,0	2	1,1	0,32024
chr1	1403973	1444795	chr1:1403974-1444795_novel_junction	0	.	1403973	1444795	255,0,0	2	1,1	0,40821
chr1	1412729	1413131	chr1:1412730-1413131_novel_junction	0	.	1412729	1413131	255,0,0	2	1,1	0,401
chr1	1439040	1444585	chr1:1439041-1444585_novel_junction	0	.	1439040	1444585	255,0,0	2	1,1	0,5544
chr1	1440570	1444585	chr1:1440571-1444585_novel_junction	0	.	1440570	1444585	255,0,0	2	1,1	0,4014
chr1	1569703	1569827	chr1:1569704-1569827_novel_junction	0	.	1569703	1569827	255,0,0	2	1,1	0,123
chr1	1569710	1569827	chr1:1569711-1569827_novel_junction	0	.	1569710	1569827	255,0,0	2	1,1	0,116
chr1	1584089	1647321	chr1:1584090-1647321_novel_junction	0	.	1584089	1647321	255,0,0	2	1,1	0,63231
chr1	1586937	1588706	chr1:1586938-1588706_novel_junction	0	.	1586937	1588706	255,0,0	2	1,1	0,1768
chr1	1588751	1588825	chr1:1588752-1588825_novel_junction	0	.	1588751	1588825	255,0,0	2	1,1	0,73
chr1	1593426	1659312	chr1:1593427-1659312_novel_junction	0	.	1593426	1659312	255,0,0	2	1,1	0,65885
chr1	1594142	1660028	chr1:1594143-1660028_novel_junction	0	.	1594142	1660028	255,0,0	2	1,1	0,65885
chr1	1630601	1683211	chr1:1630602-1683211_novel_junction	0	.	1630601	1683211	255,0,0	2	1,1	0,52609
chr1	1630601	1683212	chr1:1630602-1683212_novel_junction	0	.	1630601	1683212	255,0,0	2	1,1	0,52610
chr1	1636093	1636215	chr1:1636094-1636215_novel_junction	0	.	1636093	1636215	255,0,0	2	1,1	0,121
chr1	1688748	1689497	chr1:1688749-1689497_novel_junction	0	.	1688748	1689497	255,0,0	2	1,1	0,748
chr1	1718491	1718765	chr1:1718492-1718765_novel_junction	0	.	1718491	1718765	255,0,0	2	1,1	0,273
chr1	1756937	1822259	chr1:1756938-1822259_novel_junction	0	.	1756937	1822259	255,0,0	2	1,1	0,65321
chr1	1770676	1784009	chr1:1770677-1784009_novel_junction	0	.	1770676	1784009	255,0,0	2	1,1	0,13332
chr1	1770676	1811226	chr1:1770677-1811226_novel_junction	0	.	1770676	1811226	255,0,0	2	1,1	0,40549
chr1	1779474	1779900	chr1:1779475-1779900_novel_junction	0	.	1779474	1779900	255,0,0	2	1,1	0,425
chr1	1784118	1784591	chr1:1784119-1784591_novel_junction	0	.	1784118	1784591	255,0,0	2	1,1	0,472
chr1	1811340	1822259	chr1:1811341-1822259_novel_junction	0	.	1811340	1822259	255,0,0	2	1,1	0,10918
chr1	1846811	1847124	chr1:1846812-1847124_novel_junction	0	.	1846811	1847124	255,0,0	2	1,1	0,312
chr1	2114207	2116022	chr1:2114208-2116022_novel_junction	0	.	2114207	2116022	255,0,0	2	1,1	0,1814
chr1	2116951	2118277	chr1:2116952-2118277_novel_junction	0	.	2116951	2118277	255,0,0	2	1,1	0,1325
chr1	2125348	2125467	chr1:2125349-2125467_novel_junction	0	.	2125348	2125467	255,0,0	2	1,1	0,118
chr1	2172230	2234417	chr1:2172231-2234417_novel_junction	0	.	2172230	2234417	255,0,0	2	1,1	0,62186
chr1	2323396	2324709	chr1:2323397-2324709_novel_junction	0	.	2323396	2324709	255,0,0	2	1,1	0,1312
chr1	2323396	2326086	chr1:2323397-2326086_novel_junction	0	.	2323396	2326086	255,0,0	2	1,1	0,2689
chr1	2323564	2327223	chr1:2323565-2327223_novel_junction	0	.	2323564	2327223	255,0,0	2	1,1	0,3658
chr1	2324793	2326086	chr1:2324794-2326086_novel_junction	0	.	2324793	2326086	255,0,0	2	1,1	0,1292
chr1	2324793	2327223	chr1:2324794-2327223_novel_junction	0	.	2324793	2327223	255,0,0	2	1,1	0,2429
chr1	2326166	2327223	chr1:2326167-2327223_novel_junction	0	.	2326166	2327223	255,0,0	2	1,1	0,1056
chr1	2509334	2512999	chr1:2509335-2512999_novel_junction	0	.	2509334	2512999	255,0,0	2	1,1	0,3664
chr1	2565701	2567795	chr1:2565702-2567795_novel_junction	0	.	2565701	2567795	255,0,0	2	1,1	0,2093
chr1	2566054	2567795	chr1:2566055-2567795_novel_junction	0	.	2566054	2567795	255,0,0	2	1,1	0,1740
chr1	2731015	2734066	chr1:2731016-2734066_novel_junction	0	.	2731015	2734066	255,0,0	2	1,1	0,3050
chr1	2980863	2983901	chr1:2980864-2983901_novel_junction	0	.	2980863	2983901	255,0,0	2	1,1	0,3037
chr1	2981054	2983901	chr1:2981055-2983901_novel_junction	0	.	2981054	2983901	255,0,0	2	1,1	0,2846
chr1	3655076	3656797	chr1:3655077-3656797_novel_junction	0	.	3655076	3656797	255,0,0	2	1,1	0,1720
chr1	3655801	3656339	chr1:3655802-3656339_novel_junction	0	.	3655801	3656339	255,0,0	2	1,1	0,537
chr1	3656294	3656364	chr1:3656295-3656364_novel_junction	0	.	3656294	3656364	255,0,0	2	1,1	0,69
chr1	3656950	3658994	chr1:3656951-3658994_novel_junction	0	.	3656950	3658994	255,0,0	2	1,1	0,2043
chr1	3659080	3659368	chr1:3659081-3659368_novel_junction	0	.	3659080	3659368	255,0,0	2	1,1	0,287
chr1	3659523	3659625	chr1:3659524-3659625_novel_junction	0	.	3659523	3659625	255,0,0	2	1,1	0,101
chr1	3689351	3689627	chr1:3689352-3689627_novel_junction	0	.	3689351	3689627	255,0,0	2	1,1	0,275
chr1	3758630	3761471	chr1:3758631-3761471_novel_junction	0	.	3758630	3761471	255,0,0	2	1,1	0,2840
chr1	3807620	3808190	chr1:3807621-3808190_novel_junction	0	.	3807620	3808190	255,0,0	2	1,1	0,569
chr1	5062136	5062390	chr1:5062137-5062390_novel_junction	0	.	5062136	5062390	255,0,0	2	1,1	0,253
chr1	5062445	5063750	chr1:5062446-5063750_novel_junction	0	.	5062445	5063750	255,0,0	2	1,1	0,1304
chr1	5935117	5937153	chr1:5935118-5937153_novel_junction	0	.	5935117	5937153	255,0,0	2	1,1	0,2035
chr1	5935150	5937153	chr1:5935151-5937153_novel_junction	0	.	5935150	5937153	255,0,0	2	1,1	0,2002
chr1	5935153	5937153	chr1:5935154-5937153_novel_junction	0	.	5935153	5937153	255,0,0	2	1,1	0,1999
chr1	5935161	5937155	chr1:5935162-5937155_novel_junction	0	.	5935161	5937155	255,0,0	2	1,1	0,1993
chr1	6246875	6257712	chr1:6246876-6257712_novel_junction	0	.	6246875	6257712	255,0,0	2	1,1	0,10836
chr1	6257815	6258840	chr1:6257816-6258840_novel_junction	0	.	6257815	6258840	255,0,0	2	1,1	0,1024
chr1	6272541	6272742	chr1:6272542-6272742_novel_junction	0	.	6272541	6272742	255,0,0	2	1,1	0,200
chr1	6511429	6511663	chr1:6511430-6511663_novel_junction	0	.	6511429	6511663	255,0,0	2	1,1	0,233
chr1	6511429	6517244	chr1:6511430-6517244_novel_junction	0	.	6511429	6517244	255,0,0	2	1,1	0,5814
chr1	6531299	6531548	chr1:6531300-6531548_novel_junction	0	.	6531299	6531548	255,0,0	2	1,1	0,248
chr1	6692554	6692974	chr1:6692555-6692974_novel_junction	0	.	6692554	6692974	255,0,0	2	1,1	0,419
chr1	6845634	6867043	chr1:6845635-6867043_novel_junction	0	.	6845634	6867043	255,0,0	2	1,1	0,21408
chr1	6885269	6913112	chr1:6885270-6913112_novel_junction	0	.	6885269	6913112	255,0,0	2	1,1	0,27842
chr1	6885269	6947714	chr1:6885270-6947714_novel_junction	0	.	6885269	6947714	255,0,0	2	1,1	0,62444
chr1	7764953	7792508	chr1:7764954-7792508_novel_junction	0	.	7764953	7792508	255,0,0	2	1,1	0,27554
chr1	7797629	7798358	chr1:7797630-7798358_novel_junction	0	.	7797629	7798358	255,0,0	2	1,1	0,728
chr1	7838224	7839685	chr1:7838225-7839685_novel_junction	0	.	7838224	7839685	255,0,0	2	1,1	0,1460
chr1	7845645	7848105	chr1:7845646-7848105_novel_junction	0	.	7845645	7848105	255,0,0	2	1,1	0,2459
chr1	7897208	7902686	chr1:7897209-7902686_novel_junction	0	.	7897208	7902686	255,0,0	2	1,1	0,5477
chr1	8022934	8029405	chr1:8022935-8029405_novel_junction	0	.	8022934	8029405	255,0,0	2	1,1	0,6470
chr1	8025481	8029403	chr1:8025482-8029403_novel_junction	0	.	8025481	8029403	255,0,0	2	1,1	0,3921
chr1	8031022	8044954	chr1:8031023-8044954_novel_junction	0	.	8031022	8044954	255,0,0	2	1,1	0,13931
chr1	8075751	8082453	chr1:8075752-8082453_novel_junction	0	.	8075751	8082453	255,0,0	2	1,1	0,6701
chr1	8418972	8419824	chr1:8418973-8419824_novel_junction	0	.	8418972	8419824	255,0,0	2	1,1	0,851
chr1	8498359	8525985	chr1:8498360-8525985_novel_junction	0	.	8498359	8525985	255,0,0	2	1,1	0,27625
chr1	8928115	8930884	chr1:8928116-8930884_novel_junction	0	.	8928115	8930884	255,0,0	2	1,1	0,2768
chr1	8928115	8931950	chr1:8928116-8931950_novel_junction	0	.	8928115	8931950	255,0,0	2	1,1	0,3834
chr1	8930941	8931950	chr1:8930942-8931950_novel_junction	0	.	8930941	8931950	255,0,0	2	1,1	0,1008
chr1	8934975	8939111	chr1:8934976-8939111_novel_junction	0	.	8934975	8939111	255,0,0	2	1,1	0,4135
chr1	9162810	9162934	chr1:9162811-9162934_novel_junction	0	.	9162810	9162934	255,0,0	2	1,1	0,123
chr1	9243865	9251452	chr1:9243866-9251452_novel_junction	0	.	9243865	9251452	255,0,0	2	1,1	0,7586
chr1	9295124	9304992	chr1:9295125-9304992_novel_junction	0	.	9295124	9304992	255,0,0	2	1,1	0,9867
chr1	9300076	9304984	chr1:9300077-9304984_novel_junction	0	.	9300076	9304984	255,0,0	2	1,1	0,4907
chr1	9322328	9323568	chr1:9322329-9323568_novel_junction	0	.	9322328	9323568	255,0,0	2	1,1	0,1239
chr1	9627418	9633404	chr1:9627419-9633404_novel_junction	0	.	9627418	9633404	255,0,0	2	1,1	0,5985
chr1	9776676	9777104	chr1:9776677-9777104_novel_junction	0	.	9776676	9777104	255,0,0	2	1,1	0,427
chr1	9787829	9790762	chr1:9787830-9790762_novel_junction	0	.	9787829	9790762	255,0,0	2	1,1	0,2932
chr1	9990514	9994820	chr1:9990515-9994820_novel_junction	0	.	9990514	9994820	255,0,0	2	1,1	0,4305
chr1	10057388	10068231	chr1:10057389-10068231_novel_junction	0	.	10057388	10068231	255,0,0	2	1,1	0,10842
chr1	10057471	10067628	chr1:10057472-10067628_novel_junction	0	.	10057471	10067628	255,0,0	2	1,1	0,10156
chr1	10057957	10067628	chr1:10057958-10067628_novel_junction	0	.	10057957	10067628	255,0,0	2	1,1	0,9670
chr1	10068331	10071609	chr1:10068332-10071609_novel_junction	0	.	10068331	10071609	255,0,0	2	1,1	0,3277
chr1	10068331	10075834	chr1:10068332-10075834_novel_junction	0	.	10068331	10075834	255,0,0	2	1,1	0,7502
chr1	10071690	10075840	chr1:10071691-10075840_novel_junction	0	.	10071690	10075840	255,0,0	2	1,1	0,4149
chr1	10158725	10161166	chr1:10158726-10161166_novel_junction	0	.	10158725	10161166	255,0,0	2	1,1	0,2440
chr1	10166640	10167280	chr1:10166641-10167280_novel_junction	0	.	10166640	10167280	255,0,0	2	1,1	0,639
chr1	10384952	10394578	chr1:10384953-10394578_novel_junction	0	.	10384952	10394578	255,0,0	2	1,1	0,9625
chr1	10434522	10435313	chr1:10434523-10435313_novel_junction	0	.	10434522	10435313	255,0,0	2	1,1	0,790
chr1	10490624	10494714	chr1:10490625-10494714_novel_junction	0	.	10490624	10494714	255,0,0	2	1,1	0,4089
chr1	10490624	10500404	chr1:10490625-10500404_novel_junction	0	.	10490624	10500404	255,0,0	2	1,1	0,9779
chr1	10490624	10511434	chr1:10490625-10511434_novel_junction	0	.	10490624	10511434	255,0,0	2	1,1	0,20809
chr1	10502497	10511434	chr1:10502498-10511434_novel_junction	0	.	10502497	10511434	255,0,0	2	1,1	0,8936
chr1	10700115	10702080	chr1:10700116-10702080_novel_junction	0	.	10700115	10702080	255,0,0	2	1,1	0,1964
chr1	11082249	11086807	chr1:11082250-11086807_novel_junction	0	.	11082249	11086807	255,0,0	2	1,1	0,4557
chr1	11082306	11083320	chr1:11082307-11083320_novel_junction	0	.	11082306	11083320	255,0,0	2	1,1	0,1013
chr1	11086904	11090233	chr1:11086905-11090233_novel_junction	0	.	11086904	11090233	255,0,0	2	1,1	0,3328
chr1	11115140	11116068	chr1:11115141-11116068_novel_junction	0	.	11115140	11116068	255,0,0	2	1,1	0,927
chr1	11175524	11181303	chr1:11175525-11181303_novel_junction	0	.	11175524	11181303	255,0,0	2	1,1	0,5778
chr1	11722736	11722873	chr1:11722737-11722873_novel_junction	0	.	11722736	11722873	255,0,0	2	1,1	0,136
chr1	11724479	11728713	chr1:11724480-11728713_novel_junction	0	.	11724479	11728713	255,0,0	2	1,1	0,4233
chr1	11724884	11728713	chr1:11724885-11728713_novel_junction	0	.	11724884	11728713	255,0,0	2	1,1	0,3828
chr1	11734866	11735139	chr1:11734867-11735139_novel_junction	0	.	11734866	11735139	255,0,0	2	1,1	0,272
chr1	11736165	11736905	chr1:11736166-11736905_novel_junction	0	.	11736165	11736905	255,0,0	2	1,1	0,739
chr1	11822361	11824388	chr1:11822362-11824388_novel_junction	0	.	11822361	11824388	255,0,0	2	1,1	0,2026
chr1	11829183	11831635	chr1:11829184-11831635_novel_junction	0	.	11829183	11831635	255,0,0	2	1,1	0,2451
chr1	11850804	11851264	chr1:11850805-11851264_novel_junction	0	.	11850804	11851264	255,0,0	2	1,1	0,459
chr1	11897212	11897434	chr1:11897213-11897434_novel_junction	0	.	11897212	11897434	255,0,0	2	1,1	0,221
chr1	11901263	11902707	chr1:11901264-11902707_novel_junction	0	.	11901263	11902707	255,0,0	2	1,1	0,1443
chr1	11971645	11972875	chr1:11971646-11972875_novel_junction	0	.	11971645	11972875	255,0,0	2	1,1	0,1229
chr1	11983171	11983248	chr1:11983172-11983248_novel_junction	0	.	11983171	11983248	255,0,0	2	1,1	0,76
chr1	11983545	11984835	chr1:11983546-11984835_novel_junction	0	.	11983545	11984835	255,0,0	2	1,1	0,1289
chr1	12040540	12042031	chr1:12040541-12042031_novel_junction	0	.	12040540	12042031	255,0,0	2	1,1	0,1490
chr1	12042170	12042563	chr1:12042171-12042563_novel_junction	0	.	12042170	12042563	255,0,0	2	1,1	0,392
chr1	12044973	12049222	chr1:12044974-12049222_novel_junction	0	.	12044973	12049222	255,0,0	2	1,1	0,4248
chr1	12262227	12262564	chr1:12262228-12262564_novel_junction	0	.	12262227	12262564	255,0,0	2	1,1	0,336
chr1	12262227	12266794	chr1:12262228-12266794_novel_junction	0	.	12262227	12266794	255,0,0	2	1,1	0,4566
chr1	12262628	12266797	chr1:12262629-12266797_novel_junction	0	.	12262628	12266797	255,0,0	2	1,1	0,4168
chr1	12395883	12401840	chr1:12395884-12401840_novel_junction	0	.	12395883	12401840	255,0,0	2	1,1	0,5956
chr1	12476879	12520256	chr1:12476880-12520256_novel_junction	0	.	12476879	12520256	255,0,0	2	1,1	0,43376
chr1	12557261	12557554	chr1:12557262-12557554_novel_junction	0	.	12557261	12557554	255,0,0	2	1,1	0,292
chr1	12557684	12559495	chr1:12557685-12559495_novel_junction	0	.	12557684	12559495	255,0,0	2	1,1	0,1810
chr1	12628452	12638746	chr1:12628453-12638746_novel_junction	0	.	12628452	12638746	255,0,0	2	1,1	0,10293
chr1	12640693	12660373	chr1:12640694-12660373_novel_junction	0	.	12640693	12660373	255,0,0	2	1,1	0,19679
chr1	13814325	13815191	chr1:13814326-13815191_novel_junction	0	.	13814325	13815191	255,0,0	2	1,1	0,865
chr1	13815292	13815912	chr1:13815293-13815912_novel_junction	0	.	13815292	13815912	255,0,0	2	1,1	0,619
chr1	13820178	13839458	chr1:13820179-13839458_novel_junction	0	.	13820178	13839458	255,0,0	2	1,1	0,19279
chr1	15390419	15392126	chr1:15390420-15392126_novel_junction	0	.	15390419	15392126	255,0,0	2	1,1	0,1706
chr1	15541738	15545822	chr1:15541739-15545822_novel_junction	0	.	15541738	15545822	255,0,0	2	1,1	0,4083
chr1	15578372	15579023	chr1:15578373-15579023_novel_junction	0	.	15578372	15579023	255,0,0	2	1,1	0,650
chr1	15732059	15732156	chr1:15732060-15732156_novel_junction	0	.	15732059	15732156	255,0,0	2	1,1	0,96
chr1	15732343	15734333	chr1:15732344-15734333_novel_junction	0	.	15732343	15734333	255,0,0	2	1,1	0,1989
chr1	15752513	15755089	chr1:15752514-15755089_novel_junction	0	.	15752513	15755089	255,0,0	2	1,1	0,2575
chr1	15753357	15753646	chr1:15753358-15753646_novel_junction	0	.	15753357	15753646	255,0,0	2	1,1	0,288
chr1	15978389	15986332	chr1:15978390-15986332_novel_junction	0	.	15978389	15986332	255,0,0	2	1,1	0,7942
chr1	16008193	16042732	chr1:16008194-16042732_novel_junction	0	.	16008193	16042732	255,0,0	2	1,1	0,34538
chr1	16046414	16046810	chr1:16046415-16046810_novel_junction	0	.	16046414	16046810	255,0,0	2	1,1	0,395
chr1	16047882	16049705	chr1:16047883-16049705_novel_junction	0	.	16047882	16049705	255,0,0	2	1,1	0,1822
chr1	16101290	16111043	chr1:16101291-16111043_novel_junction	0	.	16101290	16111043	255,0,0	2	1,1	0,9752
chr1	16123437	16126600	chr1:16123438-16126600_novel_junction	0	.	16123437	16126600	255,0,0	2	1,1	0,3162
chr1	16263884	16263982	chr1:16263885-16263982_novel_junction	0	.	16263884	16263982	255,0,0	2	1,1	0,97
chr1	16279687	16340524	chr1:16279688-16340524_novel_junction	0	.	16279687	16340524	255,0,0	2	1,1	0,60836
chr1	16352684	16353031	chr1:16352685-16353031_novel_junction	0	.	16352684	16353031	255,0,0	2	1,1	0,346
chr1	16352741	16374838	chr1:16352742-16374838_novel_junction	0	.	16352741	16374838	255,0,0	2	1,1	0,22096
chr1	16357168	16357480	chr1:16357169-16357480_novel_junction	0	.	16357168	16357480	255,0,0	2	1,1	0,311
chr1	16451957	16455929	chr1:16451958-16455929_novel_junction	0	.	16451957	16455929	255,0,0	2	1,1	0,3971
chr1	16558792	16558995	chr1:16558793-16558995_novel_junction	0	.	16558792	16558995	255,0,0	2	1,1	0,202
chr1	16693802	16721533	chr1:16693803-16721533_novel_junction	0	.	16693802	16721533	255,0,0	2	1,1	0,27730
chr1	16916495	16921087	chr1:16916496-16921087_novel_junction	0	.	16916495	16921087	255,0,0	2	1,1	0,4591
chr1	16929818	16935003	chr1:16929819-16935003_novel_junction	0	.	16929818	16935003	255,0,0	2	1,1	0,5184
chr1	16945597	16952270	chr1:16945598-16952270_novel_junction	0	.	16945597	16952270	255,0,0	2	1,1	0,6672
chr1	16958865	16959102	chr1:16958866-16959102_novel_junction	0	.	16958865	16959102	255,0,0	2	1,1	0,236
chr1	16958865	16961522	chr1:16958866-16961522_novel_junction	0	.	16958865	16961522	255,0,0	2	1,1	0,2656
chr1	16961662	16971141	chr1:16961663-16971141_novel_junction	0	.	16961662	16971141	255,0,0	2	1,1	0,9478
chr1	16969639	16971949	chr1:16969640-16971949_novel_junction	0	.	16969639	16971949	255,0,0	2	1,1	0,2309
chr1	16974451	16974794	chr1:16974452-16974794_novel_junction	0	.	16974451	16974794	255,0,0	2	1,1	0,342
chr1	16975495	16975803	chr1:16975496-16975803_novel_junction	0	.	16975495	16975803	255,0,0	2	1,1	0,307
chr1	16975745	16975923	chr1:16975746-16975923_novel_junction	0	.	16975745	16975923	255,0,0	2	1,1	0,177
chr1	16976443	16976519	chr1:16976444-16976519_novel_junction	0	.	16976443	16976519	255,0,0	2	1,1	0,75
chr1	17084335	17084437	chr1:17084336-17084437_novel_junction	0	.	17084335	17084437	255,0,0	2	1,1	0,101
chr1	17084653	17084961	chr1:17084654-17084961_novel_junction	0	.	17084653	17084961	255,0,0	2	1,1	0,307
chr1	17084787	17085170	chr1:17084788-17085170_novel_junction	0	.	17084787	17085170	255,0,0	2	1,1	0,382
chr1	17215276	17215711	chr1:17215277-17215711_novel_junction	0	.	17215276	17215711	255,0,0	2	1,1	0,434
chr1	17266182	17266389	chr1:17266183-17266389_novel_junction	0	.	17266182	17266389	255,0,0	2	1,1	0,206
chr1	17297261	17298855	chr1:17297262-17298855_novel_junction	0	.	17297261	17298855	255,0,0	2	1,1	0,1593
chr1	17303056	17304164	chr1:17303057-17304164_novel_junction	0	.	17303056	17304164	255,0,0	2	1,1	0,1107
chr1	17331327	17331620	chr1:17331328-17331620_novel_junction	0	.	17331327	17331620	255,0,0	2	1,1	0,292
chr1	17355230	17358002	chr1:17355231-17358002_novel_junction	0	.	17355230	17358002	255,0,0	2	1,1	0,2771
chr1	17402317	17409040	chr1:17402318-17409040_novel_junction	0	.	17402317	17409040	255,0,0	2	1,1	0,6722
chr1	17413193	17414742	chr1:17413194-17414742_novel_junction	0	.	17413193	17414742	255,0,0	2	1,1	0,1548
chr1	17414806	17418903	chr1:17414807-17418903_novel_junction	0	.	17414806	17418903	255,0,0	2	1,1	0,4096
chr1	17965183	17965733	chr1:17965184-17965733_novel_junction	0	.	17965183	17965733	255,0,0	2	1,1	0,549
chr1	18003654	18014068	chr1:18003655-18014068_novel_junction	0	.	18003654	18014068	255,0,0	2	1,1	0,10413
chr1	19201996	19203702	chr1:19201997-19203702_novel_junction	0	.	19201996	19203702	255,0,0	2	1,1	0,1705
chr1	19205866	19209618	chr1:19205867-19209618_novel_junction	0	.	19205866	19209618	255,0,0	2	1,1	0,3751
chr1	19472423	19473320	chr1:19472424-19473320_novel_junction	0	.	19472423	19473320	255,0,0	2	1,1	0,896
chr1	19482850	19483261	chr1:19482851-19483261_novel_junction	0	.	19482850	19483261	255,0,0	2	1,1	0,410
chr1	19557456	19559118	chr1:19557457-19559118_novel_junction	0	.	19557456	19559118	255,0,0	2	1,1	0,1661
chr1	19595864	19611512	chr1:19595865-19611512_novel_junction	0	.	19595864	19611512	255,0,0	2	1,1	0,15647
chr1	19705146	19734812	chr1:19705147-19734812_novel_junction	0	.	19705146	19734812	255,0,0	2	1,1	0,29665
chr1	19712119	19734812	chr1:19712120-19734812_novel_junction	0	.	19712119	19734812	255,0,0	2	1,1	0,22692
chr1	19712119	19734831	chr1:19712120-19734831_novel_junction	0	.	19712119	19734831	255,0,0	2	1,1	0,22711
chr1	19746243	19778627	chr1:19746244-19778627_novel_junction	0	.	19746243	19778627	255,0,0	2	1,1	0,32383
chr1	19923602	19949968	chr1:19923603-19949968_novel_junction	0	.	19923602	19949968	255,0,0	2	1,1	0,26365
chr1	20116540	20124630	chr1:20116541-20124630_novel_junction	0	.	20116540	20124630	255,0,0	2	1,1	0,8089
chr1	20217025	20224033	chr1:20217026-20224033_novel_junction	0	.	20217025	20224033	255,0,0	2	1,1	0,7007
chr1	20302327	20304508	chr1:20302328-20304508_novel_junction	0	.	20302327	20304508	255,0,0	2	1,1	0,2180
chr1	20302335	20303560	chr1:20302336-20303560_novel_junction	0	.	20302335	20303560	255,0,0	2	1,1	0,1224
chr1	20304613	20305227	chr1:20304614-20305227_novel_junction	0	.	20304613	20305227	255,0,0	2	1,1	0,613
chr1	20305371	20305892	chr1:20305372-20305892_novel_junction	0	.	20305371	20305892	255,0,0	2	1,1	0,520
chr1	20355201	20395366	chr1:20355202-20395366_novel_junction	0	.	20355201	20395366	255,0,0	2	1,1	0,40164
chr1	20355201	20411314	chr1:20355202-20411314_novel_junction	0	.	20355201	20411314	255,0,0	2	1,1	0,56112
chr1	20386184	20411314	chr1:20386185-20411314_novel_junction	0	.	20386184	20411314	255,0,0	2	1,1	0,25129
chr1	20395524	20403254	chr1:20395525-20403254_novel_junction	0	.	20395524	20403254	255,0,0	2	1,1	0,7729
chr1	20403306	20411314	chr1:20403307-20411314_novel_junction	0	.	20403306	20411314	255,0,0	2	1,1	0,8007
chr1	20412719	20417061	chr1:20412720-20417061_novel_junction	0	.	20412719	20417061	255,0,0	2	1,1	0,4341
chr1	20915775	20940335	chr1:20915776-20940335_novel_junction	0	.	20915775	20940335	255,0,0	2	1,1	0,24559
chr1	20964433	20964525	chr1:20964434-20964525_novel_junction	0	.	20964433	20964525	255,0,0	2	1,1	0,91
chr1	20988880	20992707	chr1:20988881-20992707_novel_junction	0	.	20988880	20992707	255,0,0	2	1,1	0,3826
chr1	20990801	20992707	chr1:20990802-20992707_novel_junction	0	.	20990801	20992707	255,0,0	2	1,1	0,1905
chr1	21009376	21011745	chr1:21009377-21011745_novel_junction	0	.	21009376	21011745	255,0,0	2	1,1	0,2368
chr1	21076374	21091870	chr1:21076375-21091870_novel_junction	0	.	21076374	21091870	255,0,0	2	1,1	0,15495
chr1	21106400	21113688	chr1:21106401-21113688_novel_junction	0	.	21106400	21113688	255,0,0	2	1,1	0,7287
chr1	21133992	21139651	chr1:21133993-21139651_novel_junction	0	.	21133992	21139651	255,0,0	2	1,1	0,5658
chr1	21191754	21205775	chr1:21191755-21205775_novel_junction	0	.	21191754	21205775	255,0,0	2	1,1	0,14020
chr1	21256084	21267984	chr1:21256085-21267984_novel_junction	0	.	21256084	21267984	255,0,0	2	1,1	0,11899
chr1	21307719	21377359	chr1:21307720-21377359_novel_junction	0	.	21307719	21377359	255,0,0	2	1,1	0,69639
chr1	21324125	21327692	chr1:21324126-21327692_novel_junction	0	.	21324125	21327692	255,0,0	2	1,1	0,3566
chr1	21327816	21329206	chr1:21327817-21329206_novel_junction	0	.	21327816	21329206	255,0,0	2	1,1	0,1389
chr1	21329300	21339558	chr1:21329301-21339558_novel_junction	0	.	21329300	21339558	255,0,0	2	1,1	0,10257
chr1	21544467	21546452	chr1:21544468-21546452_novel_junction	0	.	21544467	21546452	255,0,0	2	1,1	0,1984
chr1	21544470	21546452	chr1:21544471-21546452_novel_junction	0	.	21544470	21546452	255,0,0	2	1,1	0,1981
chr1	21546623	21547028	chr1:21546624-21547028_novel_junction	0	.	21546623	21547028	255,0,0	2	1,1	0,404
chr1	21562421	21563242	chr1:21562422-21563242_novel_junction	0	.	21562421	21563242	255,0,0	2	1,1	0,820
chr1	21599403	21616563	chr1:21599404-21616563_novel_junction	0	.	21599403	21616563	255,0,0	2	1,1	0,17159
chr1	21870076	21877316	chr1:21870077-21877316_novel_junction	0	.	21870076	21877316	255,0,0	2	1,1	0,7239
chr1	21923756	21924454	chr1:21923757-21924454_novel_junction	0	.	21923756	21924454	255,0,0	2	1,1	0,697
chr1	21924994	21925216	chr1:21924995-21925216_novel_junction	0	.	21924994	21925216	255,0,0	2	1,1	0,221
chr1	21925312	21925987	chr1:21925313-21925987_novel_junction	0	.	21925312	21925987	255,0,0	2	1,1	0,674
chr1	21935428	21936613	chr1:21935429-21936613_novel_junction	0	.	21935428	21936613	255,0,0	2	1,1	0,1184
chr1	22030879	22032220	chr1:22030880-22032220_novel_junction	0	.	22030879	22032220	255,0,0	2	1,1	0,1340
chr1	22050587	22051405	chr1:22050588-22051405_novel_junction	0	.	22050587	22051405	255,0,0	2	1,1	0,817
chr1	22154411	22154748	chr1:22154412-22154748_novel_junction	0	.	22154411	22154748	255,0,0	2	1,1	0,336
chr1	22159098	22159368	chr1:22159099-22159368_novel_junction	0	.	22159098	22159368	255,0,0	2	1,1	0,269
chr1	22163459	22165318	chr1:22163460-22165318_novel_junction	0	.	22163459	22165318	255,0,0	2	1,1	0,1858
chr1	22165473	22165864	chr1:22165474-22165864_novel_junction	0	.	22165473	22165864	255,0,0	2	1,1	0,390
chr1	22192301	22195378	chr1:22192302-22195378_novel_junction	0	.	22192301	22195378	255,0,0	2	1,1	0,3076
chr1	22195460	22195959	chr1:22195461-22195959_novel_junction	0	.	22195460	22195959	255,0,0	2	1,1	0,498
chr1	22196155	22196706	chr1:22196156-22196706_novel_junction	0	.	22196155	22196706	255,0,0	2	1,1	0,550
chr1	22196806	22197327	chr1:22196807-22197327_novel_junction	0	.	22196806	22197327	255,0,0	2	1,1	0,520
chr1	22197364	22198679	chr1:22197365-22198679_novel_junction	0	.	22197364	22198679	255,0,0	2	1,1	0,1314
chr1	22215210	22216474	chr1:22215211-22216474_novel_junction	0	.	22215210	22216474	255,0,0	2	1,1	0,1263
chr1	22217186	22220082	chr1:22217187-22220082_novel_junction	0	.	22217186	22220082	255,0,0	2	1,1	0,2895
chr1	22220155	22222415	chr1:22220156-22222415_novel_junction	0	.	22220155	22222415	255,0,0	2	1,1	0,2259
chr1	22352131	22356776	chr1:22352132-22356776_novel_junction	0	.	22352131	22356776	255,0,0	2	1,1	0,4644
chr1	22413358	22417925	chr1:22413359-22417925_novel_junction	0	.	22413358	22417925	255,0,0	2	1,1	0,4566
chr1	22466843	22467151	chr1:22466844-22467151_novel_junction	0	.	22466843	22467151	255,0,0	2	1,1	0,307
chr1	22482395	22482930	chr1:22482396-22482930_novel_junction	0	.	22482395	22482930	255,0,0	2	1,1	0,534
chr1	22483029	22483469	chr1:22483030-22483469_novel_junction	0	.	22483029	22483469	255,0,0	2	1,1	0,439
chr1	22744943	22745334	chr1:22744944-22745334_novel_junction	0	.	22744943	22745334	255,0,0	2	1,1	0,390
chr1	22963194	22965326	chr1:22963195-22965326_novel_junction	0	.	22963194	22965326	255,0,0	2	1,1	0,2131
chr1	22965653	22970504	chr1:22965654-22970504_novel_junction	0	.	22965653	22970504	255,0,0	2	1,1	0,4850
chr1	22970206	22973720	chr1:22970207-22973720_novel_junction	0	.	22970206	22973720	255,0,0	2	1,1	0,3513
chr1	22970378	22973720	chr1:22970379-22973720_novel_junction	0	.	22970378	22973720	255,0,0	2	1,1	0,3341
chr1	22974173	22974277	chr1:22974174-22974277_novel_junction	0	.	22974173	22974277	255,0,0	2	1,1	0,103
chr1	22987605	22987736	chr1:22987606-22987736_novel_junction	0	.	22987605	22987736	255,0,0	2	1,1	0,130
chr1	23101131	23107914	chr1:23101132-23107914_novel_junction	0	.	23101131	23107914	255,0,0	2	1,1	0,6782
chr1	23111568	23117992	chr1:23111569-23117992_novel_junction	0	.	23111568	23117992	255,0,0	2	1,1	0,6423
chr1	23337700	23340376	chr1:23337701-23340376_novel_junction	0	.	23337700	23340376	255,0,0	2	1,1	0,2675
chr1	23403852	23407939	chr1:23403853-23407939_novel_junction	0	.	23403852	23407939	255,0,0	2	1,1	0,4086
chr1	23408065	23408786	chr1:23408066-23408786_novel_junction	0	.	23408065	23408786	255,0,0	2	1,1	0,720
chr1	23408858	23408943	chr1:23408859-23408943_novel_junction	0	.	23408858	23408943	255,0,0	2	1,1	0,84
chr1	23645190	23648022	chr1:23645191-23648022_novel_junction	0	.	23645190	23648022	255,0,0	2	1,1	0,2831
chr1	23667509	23670004	chr1:23667510-23670004_novel_junction	0	.	23667509	23670004	255,0,0	2	1,1	0,2494
chr1	23667512	23670004	chr1:23667513-23670004_novel_junction	0	.	23667512	23670004	255,0,0	2	1,1	0,2491
chr1	23693660	23695859	chr1:23693661-23695859_novel_junction	0	.	23693660	23695859	255,0,0	2	1,1	0,2198
chr1	23710588	23710839	chr1:23710589-23710839_novel_junction	0	.	23710588	23710839	255,0,0	2	1,1	0,250
chr1	23718956	23719076	chr1:23718957-23719076_novel_junction	0	.	23718956	23719076	255,0,0	2	1,1	0,119
chr1	23724447	23743742	chr1:23724448-23743742_novel_junction	0	.	23724447	23743742	255,0,0	2	1,1	0,19294
chr1	23767709	23767880	chr1:23767710-23767880_novel_junction	0	.	23767709	23767880	255,0,0	2	1,1	0,170
chr1	23878203	23878411	chr1:23878204-23878411_novel_junction	0	.	23878203	23878411	255,0,0	2	1,1	0,207
chr1	23878585	23899237	chr1:23878586-23899237_novel_junction	0	.	23878585	23899237	255,0,0	2	1,1	0,20651
chr1	24019248	24020301	chr1:24019249-24020301_novel_junction	0	.	24019248	24020301	255,0,0	2	1,1	0,1052
chr1	24020402	24022288	chr1:24020403-24022288_novel_junction	0	.	24020402	24022288	255,0,0	2	1,1	0,1885
chr1	24021280	24022299	chr1:24021281-24022299_novel_junction	0	.	24021280	24022299	255,0,0	2	1,1	0,1018
chr1	24021280	24075511	chr1:24021281-24075511_novel_junction	0	.	24021280	24075511	255,0,0	2	1,1	0,54230
chr1	24112912	24113748	chr1:24112913-24113748_novel_junction	0	.	24112912	24113748	255,0,0	2	1,1	0,835
chr1	24143259	24147000	chr1:24143260-24147000_novel_junction	0	.	24143259	24147000	255,0,0	2	1,1	0,3740
chr1	24147082	24151870	chr1:24147083-24151870_novel_junction	0	.	24147082	24151870	255,0,0	2	1,1	0,4787
chr1	24202151	24209635	chr1:24202152-24209635_novel_junction	0	.	24202151	24209635	255,0,0	2	1,1	0,7483
chr1	24294212	24297828	chr1:24294213-24297828_novel_junction	0	.	24294212	24297828	255,0,0	2	1,1	0,3615
chr1	24294212	24298340	chr1:24294213-24298340_novel_junction	0	.	24294212	24298340	255,0,0	2	1,1	0,4127
chr1	24737306	24740164	chr1:24737307-24740164_novel_junction	0	.	24737306	24740164	255,0,0	2	1,1	0,2857
chr1	24740292	24741401	chr1:24740293-24741401_novel_junction	0	.	24740292	24741401	255,0,0	2	1,1	0,1108
chr1	24828952	24840804	chr1:24828953-24840804_novel_junction	0	.	24828952	24840804	255,0,0	2	1,1	0,11851
chr1	24882659	24882938	chr1:24882660-24882938_novel_junction	0	.	24882659	24882938	255,0,0	2	1,1	0,278
chr1	24973698	24974515	chr1:24973699-24974515_novel_junction	0	.	24973698	24974515	255,0,0	2	1,1	0,816
chr1	24982328	24987210	chr1:24982329-24987210_novel_junction	0	.	24982328	24987210	255,0,0	2	1,1	0,4881
chr1	25568916	25569030	chr1:25568917-25569030_novel_junction	0	.	25568916	25569030	255,0,0	2	1,1	0,113
chr1	25815783	25817837	chr1:25815784-25817837_novel_junction	0	.	25815783	25817837	255,0,0	2	1,1	0,2053
chr1	26098262	26109076	chr1:26098263-26109076_novel_junction	0	.	26098262	26109076	255,0,0	2	1,1	0,10813
chr1	26135279	26135586	chr1:26135280-26135586_novel_junction	0	.	26135279	26135586	255,0,0	2	1,1	0,306
chr1	26144203	26146135	chr1:26144204-26146135_novel_junction	0	.	26144203	26146135	255,0,0	2	1,1	0,1931
chr1	26158648	26161513	chr1:26158649-26161513_novel_junction	0	.	26158648	26161513	255,0,0	2	1,1	0,2864
chr1	26190351	26192915	chr1:26190352-26192915_novel_junction	0	.	26190351	26192915	255,0,0	2	1,1	0,2563
chr1	26190351	26201979	chr1:26190352-26201979_novel_junction	0	.	26190351	26201979	255,0,0	2	1,1	0,11627
chr1	26197184	26201979	chr1:26197185-26201979_novel_junction	0	.	26197184	26201979	255,0,0	2	1,1	0,4794
chr1	26197184	26202995	chr1:26197185-26202995_novel_junction	0	.	26197184	26202995	255,0,0	2	1,1	0,5810
chr1	26230303	26233279	chr1:26230304-26233279_novel_junction	0	.	26230303	26233279	255,0,0	2	1,1	0,2975
chr1	26231228	26231409	chr1:26231229-26231409_novel_junction	0	.	26231228	26231409	255,0,0	2	1,1	0,180
chr1	26288573	26300971	chr1:26288574-26300971_novel_junction	0	.	26288573	26300971	255,0,0	2	1,1	0,12397
chr1	26351677	26354529	chr1:26351678-26354529_novel_junction	0	.	26351677	26354529	255,0,0	2	1,1	0,2851
chr1	26351677	26362888	chr1:26351678-26362888_novel_junction	0	.	26351677	26362888	255,0,0	2	1,1	0,11210
chr1	26487095	26487703	chr1:26487096-26487703_novel_junction	0	.	26487095	26487703	255,0,0	2	1,1	0,607
chr1	26489822	26490150	chr1:26489823-26490150_novel_junction	0	.	26489822	26490150	255,0,0	2	1,1	0,327
chr1	26552193	26554285	chr1:26552194-26554285_novel_junction	0	.	26552193	26554285	255,0,0	2	1,1	0,2091
chr1	26583366	26584088	chr1:26583367-26584088_novel_junction	0	.	26583366	26584088	255,0,0	2	1,1	0,721
chr1	26598561	26601025	chr1:26598562-26601025_novel_junction	0	.	26598561	26601025	255,0,0	2	1,1	0,2463
chr1	26608812	26608892	chr1:26608813-26608892_novel_junction	0	.	26608812	26608892	255,0,0	2	1,1	0,79
chr1	26623971	26624441	chr1:26623972-26624441_novel_junction	0	.	26623971	26624441	255,0,0	2	1,1	0,469
chr1	26645585	26646662	chr1:26645586-26646662_novel_junction	0	.	26645585	26646662	255,0,0	2	1,1	0,1076
chr1	26646793	26647918	chr1:26646794-26647918_novel_junction	0	.	26646793	26647918	255,0,0	2	1,1	0,1124
chr1	26695075	26700769	chr1:26695076-26700769_novel_junction	0	.	26695075	26700769	255,0,0	2	1,1	0,5693
chr1	26796950	26801738	chr1:26796951-26801738_novel_junction	0	.	26796950	26801738	255,0,0	2	1,1	0,4787
chr1	26800625	26801066	chr1:26800626-26801066_novel_junction	0	.	26800625	26801066	255,0,0	2	1,1	0,440
chr1	27060763	27087347	chr1:27060764-27087347_novel_junction	0	.	27060763	27087347	255,0,0	2	1,1	0,26583
chr1	27179355	27179953	chr1:27179356-27179953_novel_junction	0	.	27179355	27179953	255,0,0	2	1,1	0,597
chr1	27268308	27269148	chr1:27268309-27269148_novel_junction	0	.	27268308	27269148	255,0,0	2	1,1	0,839
chr1	27268308	27271881	chr1:27268309-27271881_novel_junction	0	.	27268308	27271881	255,0,0	2	1,1	0,3572
chr1	27270965	27271881	chr1:27270966-27271881_novel_junction	0	.	27270965	27271881	255,0,0	2	1,1	0,915
chr1	27272176	27272421	chr1:27272177-27272421_novel_junction	0	.	27272176	27272421	255,0,0	2	1,1	0,244
chr1	27272884	27305381	chr1:27272885-27305381_novel_junction	0	.	27272884	27305381	255,0,0	2	1,1	0,32496
chr1	27534366	27534986	chr1:27534367-27534986_novel_junction	0	.	27534366	27534986	255,0,0	2	1,1	0,619
chr1	27622891	27623391	chr1:27622892-27623391_novel_junction	0	.	27622891	27623391	255,0,0	2	1,1	0,499
chr1	27632762	27633191	chr1:27632763-27633191_novel_junction	0	.	27632762	27633191	255,0,0	2	1,1	0,428
chr1	27633272	27633886	chr1:27633273-27633886_novel_junction	0	.	27633272	27633886	255,0,0	2	1,1	0,613
chr1	27633979	27634318	chr1:27633980-27634318_novel_junction	0	.	27633979	27634318	255,0,0	2	1,1	0,338
chr1	27676255	27676880	chr1:27676256-27676880_novel_junction	0	.	27676255	27676880	255,0,0	2	1,1	0,624
chr1	27686049	27686349	chr1:27686050-27686349_novel_junction	0	.	27686049	27686349	255,0,0	2	1,1	0,299
chr1	27695686	27697087	chr1:27695687-27697087_novel_junction	0	.	27695686	27697087	255,0,0	2	1,1	0,1400
chr1	27696978	27697087	chr1:27696979-27697087_novel_junction	0	.	27696978	27697087	255,0,0	2	1,1	0,108
chr1	27697571	27699627	chr1:27697572-27699627_novel_junction	0	.	27697571	27699627	255,0,0	2	1,1	0,2055
chr1	27700499	27700856	chr1:27700500-27700856_novel_junction	0	.	27700499	27700856	255,0,0	2	1,1	0,356
chr1	27700499	27700880	chr1:27700500-27700880_novel_junction	0	.	27700499	27700880	255,0,0	2	1,1	0,380
chr1	27879695	27884816	chr1:27879696-27884816_novel_junction	0	.	27879695	27884816	255,0,0	2	1,1	0,5120
chr1	27930001	27930239	chr1:27930002-27930239_novel_junction	0	.	27930001	27930239	255,0,0	2	1,1	0,237
chr1	27941432	27941945	chr1:27941433-27941945_novel_junction	0	.	27941432	27941945	255,0,0	2	1,1	0,512
chr1	28131658	28136757	chr1:28131659-28136757_novel_junction	0	.	28131658	28136757	255,0,0	2	1,1	0,5098
chr1	28146242	28146407	chr1:28146243-28146407_novel_junction	0	.	28146242	28146407	255,0,0	2	1,1	0,164
chr1	28203238	28206460	chr1:28203239-28206460_novel_junction	0	.	28203238	28206460	255,0,0	2	1,1	0,3221
chr1	28218218	28218574	chr1:28218219-28218574_novel_junction	0	.	28218218	28218574	255,0,0	2	1,1	0,355
chr1	28223631	28233439	chr1:28223632-28233439_novel_junction	0	.	28223631	28233439	255,0,0	2	1,1	0,9807
chr1	28422498	28422736	chr1:28422499-28422736_novel_junction	0	.	28422498	28422736	255,0,0	2	1,1	0,237
chr1	28422527	28422736	chr1:28422528-28422736_novel_junction	0	.	28422527	28422736	255,0,0	2	1,1	0,208
chr1	28422643	28422736	chr1:28422644-28422736_novel_junction	0	.	28422643	28422736	255,0,0	2	1,1	0,92
chr1	28499037	28503103	chr1:28499038-28503103_novel_junction	0	.	28499037	28503103	255,0,0	2	1,1	0,4065
chr1	28534923	28537082	chr1:28534924-28537082_novel_junction	0	.	28534923	28537082	255,0,0	2	1,1	0,2158
chr1	28562962	28564207	chr1:28562963-28564207_novel_junction	0	.	28562962	28564207	255,0,0	2	1,1	0,1244
chr1	28562962	28564355	chr1:28562963-28564355_novel_junction	0	.	28562962	28564355	255,0,0	2	1,1	0,1392
chr1	28564610	28611192	chr1:28564611-28611192_novel_junction	0	.	28564610	28611192	255,0,0	2	1,1	0,46581
chr1	28696335	28719353	chr1:28696336-28719353_novel_junction	0	.	28696335	28719353	255,0,0	2	1,1	0,23017
chr1	28819602	28821386	chr1:28819603-28821386_novel_junction	0	.	28819602	28821386	255,0,0	2	1,1	0,1783
chr1	28832595	28832732	chr1:28832596-28832732_novel_junction	0	.	28832595	28832732	255,0,0	2	1,1	0,136
chr1	28843378	28844486	chr1:28843379-28844486_novel_junction	0	.	28843378	28844486	255,0,0	2	1,1	0,1107
chr1	28845614	28856370	chr1:28845615-28856370_novel_junction	0	.	28845614	28856370	255,0,0	2	1,1	0,10755
chr1	28906098	28906195	chr1:28906099-28906195_novel_junction	0	.	28906098	28906195	255,0,0	2	1,1	0,96
chr1	28970028	28974705	chr1:28970029-28974705_novel_junction	0	.	28970028	28974705	255,0,0	2	1,1	0,4676
chr1	29064845	29068915	chr1:29064846-29068915_novel_junction	0	.	29064845	29068915	255,0,0	2	1,1	0,4069
chr1	29064849	29095441	chr1:29064850-29095441_novel_junction	0	.	29064849	29095441	255,0,0	2	1,1	0,30591
chr1	29391669	29395245	chr1:29391670-29395245_novel_junction	0	.	29391669	29395245	255,0,0	2	1,1	0,3575
chr1	29391669	29422667	chr1:29391670-29422667_novel_junction	0	.	29391669	29422667	255,0,0	2	1,1	0,30997
chr1	29395279	29424319	chr1:29395280-29424319_novel_junction	0	.	29395279	29424319	255,0,0	2	1,1	0,29039
chr1	29395294	29424319	chr1:29395295-29424319_novel_junction	0	.	29395294	29424319	255,0,0	2	1,1	0,29024
chr1	29423115	29424319	chr1:29423116-29424319_novel_junction	0	.	29423115	29424319	255,0,0	2	1,1	0,1203
chr1	29487306	29492402	chr1:29487307-29492402_novel_junction	0	.	29487306	29492402	255,0,0	2	1,1	0,5095
chr1	29491868	29492402	chr1:29491869-29492402_novel_junction	0	.	29491868	29492402	255,0,0	2	1,1	0,533
chr1	31212783	31215303	chr1:31212784-31215303_novel_junction	0	.	31212783	31215303	255,0,0	2	1,1	0,2519
chr1	31212783	31230506	chr1:31212784-31230506_novel_junction	0	.	31212783	31230506	255,0,0	2	1,1	0,17722
chr1	31215395	31229243	chr1:31215396-31229243_novel_junction	0	.	31215395	31229243	255,0,0	2	1,1	0,13847
chr1	31333789	31333893	chr1:31333790-31333893_novel_junction	0	.	31333789	31333893	255,0,0	2	1,1	0,103
chr1	31479945	31501643	chr1:31479946-31501643_novel_junction	0	.	31479945	31501643	255,0,0	2	1,1	0,21697
chr1	31833676	31840240	chr1:31833677-31840240_novel_junction	0	.	31833676	31840240	255,0,0	2	1,1	0,6563
chr1	31837035	31837313	chr1:31837036-31837313_novel_junction	0	.	31837035	31837313	255,0,0	2	1,1	0,277
chr1	31837035	31837316	chr1:31837036-31837316_novel_junction	0	.	31837035	31837316	255,0,0	2	1,1	0,280
chr1	31837402	31849777	chr1:31837403-31849777_novel_junction	0	.	31837402	31849777	255,0,0	2	1,1	0,12374
chr1	31840298	31842232	chr1:31840299-31842232_novel_junction	0	.	31840298	31842232	255,0,0	2	1,1	0,1933
chr1	31840340	31845789	chr1:31840341-31845789_novel_junction	0	.	31840340	31845789	255,0,0	2	1,1	0,5448
chr1	31841940	31842232	chr1:31841941-31842232_novel_junction	0	.	31841940	31842232	255,0,0	2	1,1	0,291
chr1	32042195	32048750	chr1:32042196-32048750_novel_junction	0	.	32042195	32048750	255,0,0	2	1,1	0,6554
chr1	32044270	32044341	chr1:32044271-32044341_novel_junction	0	.	32044270	32044341	255,0,0	2	1,1	0,70
chr1	32044339	32044492	chr1:32044340-32044492_novel_junction	0	.	32044339	32044492	255,0,0	2	1,1	0,152
chr1	32051085	32052311	chr1:32051086-32052311_novel_junction	0	.	32051085	32052311	255,0,0	2	1,1	0,1225
chr1	32095698	32096151	chr1:32095699-32096151_novel_junction	0	.	32095698	32096151	255,0,0	2	1,1	0,452
chr1	32095823	32096151	chr1:32095824-32096151_novel_junction	0	.	32095823	32096151	255,0,0	2	1,1	0,327
chr1	32101122	32106680	chr1:32101123-32106680_novel_junction	0	.	32101122	32106680	255,0,0	2	1,1	0,5557
chr1	32135952	32136433	chr1:32135953-32136433_novel_junction	0	.	32135952	32136433	255,0,0	2	1,1	0,480
chr1	32149603	32149718	chr1:32149604-32149718_novel_junction	0	.	32149603	32149718	255,0,0	2	1,1	0,114
chr1	32159770	32160704	chr1:32159771-32160704_novel_junction	0	.	32159770	32160704	255,0,0	2	1,1	0,933
chr1	32373712	32373800	chr1:32373713-32373800_novel_junction	0	.	32373712	32373800	255,0,0	2	1,1	0,87
chr1	32374560	32377297	chr1:32374561-32377297_novel_junction	0	.	32374560	32377297	255,0,0	2	1,1	0,2736
chr1	32377426	32381492	chr1:32377427-32381492_novel_junction	0	.	32377426	32381492	255,0,0	2	1,1	0,4065
chr1	32377426	32403588	chr1:32377427-32403588_novel_junction	0	.	32377426	32403588	255,0,0	2	1,1	0,26161
chr1	32385258	32403356	chr1:32385259-32403356_novel_junction	0	.	32385258	32403356	255,0,0	2	1,1	0,18097
chr1	32645376	32646843	chr1:32645377-32646843_novel_junction	0	.	32645376	32646843	255,0,0	2	1,1	0,1466
chr1	32671802	32674896	chr1:32671803-32674896_novel_junction	0	.	32671802	32674896	255,0,0	2	1,1	0,3093
chr1	32681881	32682490	chr1:32681882-32682490_novel_junction	0	.	32681881	32682490	255,0,0	2	1,1	0,608
chr1	32691883	32694100	chr1:32691884-32694100_novel_junction	0	.	32691883	32694100	255,0,0	2	1,1	0,2216
chr1	32691920	32694100	chr1:32691921-32694100_novel_junction	0	.	32691920	32694100	255,0,0	2	1,1	0,2179
chr1	32808833	32816855	chr1:32808834-32816855_novel_junction	0	.	32808833	32816855	255,0,0	2	1,1	0,8021
chr1	32834150	32842049	chr1:32834151-32842049_novel_junction	0	.	32834150	32842049	255,0,0	2	1,1	0,7898
chr1	33074927	33075698	chr1:33074928-33075698_novel_junction	0	.	33074927	33075698	255,0,0	2	1,1	0,770
chr1	33093144	33116034	chr1:33093145-33116034_novel_junction	0	.	33093144	33116034	255,0,0	2	1,1	0,22889
chr1	33097921	33099246	chr1:33097922-33099246_novel_junction	0	.	33097921	33099246	255,0,0	2	1,1	0,1324
chr1	33100392	33116003	chr1:33100393-33116003_novel_junction	0	.	33100392	33116003	255,0,0	2	1,1	0,15610
chr1	33235710	33235822	chr1:33235711-33235822_novel_junction	0	.	33235710	33235822	255,0,0	2	1,1	0,111
chr1	33272211	33282789	chr1:33272212-33282789_novel_junction	0	.	33272211	33282789	255,0,0	2	1,1	0,10577
chr1	33276366	33282789	chr1:33276367-33282789_novel_junction	0	.	33276366	33282789	255,0,0	2	1,1	0,6422
chr1	33330083	33330265	chr1:33330084-33330265_novel_junction	0	.	33330083	33330265	255,0,0	2	1,1	0,181
chr1	33360533	33360906	chr1:33360534-33360906_novel_junction	0	.	33360533	33360906	255,0,0	2	1,1	0,372
chr1	33399877	33402371	chr1:33399878-33402371_novel_junction	0	.	33399877	33402371	255,0,0	2	1,1	0,2493
chr1	33399877	33402800	chr1:33399878-33402800_novel_junction	0	.	33399877	33402800	255,0,0	2	1,1	0,2922
chr1	33402859	33407853	chr1:33402860-33407853_novel_junction	0	.	33402859	33407853	255,0,0	2	1,1	0,4993
chr1	33547108	33562308	chr1:33547109-33562308_novel_junction	0	.	33547108	33562308	255,0,0	2	1,1	0,15199
chr1	33740930	33741701	chr1:33740931-33741701_novel_junction	0	.	33740930	33741701	255,0,0	2	1,1	0,770
chr1	33742194	33747188	chr1:33742195-33747188_novel_junction	0	.	33742194	33747188	255,0,0	2	1,1	0,4993
chr1	33790619	33792949	chr1:33790620-33792949_novel_junction	0	.	33790619	33792949	255,0,0	2	1,1	0,2329
chr1	33791561	33791679	chr1:33791562-33791679_novel_junction	0	.	33791561	33791679	255,0,0	2	1,1	0,117
chr1	33793027	33794471	chr1:33793028-33794471_novel_junction	0	.	33793027	33794471	255,0,0	2	1,1	0,1443
chr1	33794704	33795672	chr1:33794705-33795672_novel_junction	0	.	33794704	33795672	255,0,0	2	1,1	0,967
chr1	33799892	33814654	chr1:33799893-33814654_novel_junction	0	.	33799892	33814654	255,0,0	2	1,1	0,14761
chr1	33800959	33815198	chr1:33800960-33815198_novel_junction	0	.	33800959	33815198	255,0,0	2	1,1	0,14238
chr1	34329776	34329862	chr1:34329777-34329862_novel_junction	0	.	34329776	34329862	255,0,0	2	1,1	0,85
chr1	34336608	34341033	chr1:34336609-34341033_novel_junction	0	.	34336608	34341033	255,0,0	2	1,1	0,4424
chr1	34336608	34341065	chr1:34336609-34341065_novel_junction	0	.	34336608	34341065	255,0,0	2	1,1	0,4456
chr1	34336608	34343771	chr1:34336609-34343771_novel_junction	0	.	34336608	34343771	255,0,0	2	1,1	0,7162
chr1	34336608	34343775	chr1:34336609-34343775_novel_junction	0	.	34336608	34343775	255,0,0	2	1,1	0,7166
chr1	34341192	34343775	chr1:34341193-34343775_novel_junction	0	.	34341192	34343775	255,0,0	2	1,1	0,2582
chr1	34343950	34359108	chr1:34343951-34359108_novel_junction	0	.	34343950	34359108	255,0,0	2	1,1	0,15157
chr1	34347834	34348187	chr1:34347835-34348187_novel_junction	0	.	34347834	34348187	255,0,0	2	1,1	0,352
chr1	34347834	34359108	chr1:34347835-34359108_novel_junction	0	.	34347834	34359108	255,0,0	2	1,1	0,11273
chr1	34348268	34350171	chr1:34348269-34350171_novel_junction	0	.	34348268	34350171	255,0,0	2	1,1	0,1902
chr1	34350414	34359108	chr1:34350415-34359108_novel_junction	0	.	34350414	34359108	255,0,0	2	1,1	0,8693
chr1	35443002	35449368	chr1:35443003-35449368_novel_junction	0	.	35443002	35449368	255,0,0	2	1,1	0,6365
chr1	35608633	35610468	chr1:35608634-35610468_novel_junction	0	.	35608633	35610468	255,0,0	2	1,1	0,1834
chr1	35642074	35643590	chr1:35642075-35643590_novel_junction	0	.	35642074	35643590	255,0,0	2	1,1	0,1515
chr1	35642204	35649126	chr1:35642205-35649126_novel_junction	0	.	35642204	35649126	255,0,0	2	1,1	0,6921
chr1	35643636	35644557	chr1:35643637-35644557_novel_junction	0	.	35643636	35644557	255,0,0	2	1,1	0,920
chr1	35650193	35652548	chr1:35650194-35652548_novel_junction	0	.	35650193	35652548	255,0,0	2	1,1	0,2354
chr1	35881314	35885071	chr1:35881315-35885071_novel_junction	0	.	35881314	35885071	255,0,0	2	1,1	0,3756
chr1	35900681	35900906	chr1:35900682-35900906_novel_junction	0	.	35900681	35900906	255,0,0	2	1,1	0,224
chr1	35906738	35908507	chr1:35906739-35908507_novel_junction	0	.	35906738	35908507	255,0,0	2	1,1	0,1768
chr1	35909903	35912647	chr1:35909904-35912647_novel_junction	0	.	35909903	35912647	255,0,0	2	1,1	0,2743
chr1	35909903	35915468	chr1:35909904-35915468_novel_junction	0	.	35909903	35915468	255,0,0	2	1,1	0,5564
chr1	36020119	36022905	chr1:36020120-36022905_novel_junction	0	.	36020119	36022905	255,0,0	2	1,1	0,2785
chr1	36023483	36024678	chr1:36023484-36024678_novel_junction	0	.	36023483	36024678	255,0,0	2	1,1	0,1194
chr1	36096944	36106943	chr1:36096945-36106943_novel_junction	0	.	36096944	36106943	255,0,0	2	1,1	0,9998
chr1	36320422	36321303	chr1:36320423-36321303_novel_junction	0	.	36320422	36321303	255,0,0	2	1,1	0,880
chr1	36550130	36550471	chr1:36550131-36550471_novel_junction	0	.	36550130	36550471	255,0,0	2	1,1	0,340
chr1	36597120	36644157	chr1:36597121-36644157_novel_junction	0	.	36597120	36644157	255,0,0	2	1,1	0,47036
chr1	36642181	36642304	chr1:36642182-36642304_novel_junction	0	.	36642181	36642304	255,0,0	2	1,1	0,122
chr1	36645667	36645852	chr1:36645668-36645852_novel_junction	0	.	36645667	36645852	255,0,0	2	1,1	0,184
chr1	36690105	36748134	chr1:36690106-36748134_novel_junction	0	.	36690105	36748134	255,0,0	2	1,1	0,58028
chr1	36719891	36724983	chr1:36719892-36724983_novel_junction	0	.	36719891	36724983	255,0,0	2	1,1	0,5091
chr1	36752870	36753078	chr1:36752871-36753078_novel_junction	0	.	36752870	36753078	255,0,0	2	1,1	0,207
chr1	36753471	36754661	chr1:36753472-36754661_novel_junction	0	.	36753471	36754661	255,0,0	2	1,1	0,1189
chr1	36759841	36762184	chr1:36759842-36762184_novel_junction	0	.	36759841	36762184	255,0,0	2	1,1	0,2342
chr1	36766684	36767157	chr1:36766685-36767157_novel_junction	0	.	36766684	36767157	255,0,0	2	1,1	0,472
chr1	36770063	36798754	chr1:36770064-36798754_novel_junction	0	.	36770063	36798754	255,0,0	2	1,1	0,28690
chr1	36773563	36773990	chr1:36773564-36773990_novel_junction	0	.	36773563	36773990	255,0,0	2	1,1	0,426
chr1	36788325	36789060	chr1:36788326-36789060_novel_junction	0	.	36788325	36789060	255,0,0	2	1,1	0,734
chr1	36823982	36826822	chr1:36823983-36826822_novel_junction	0	.	36823982	36826822	255,0,0	2	1,1	0,2839
chr1	36826940	36833462	chr1:36826941-36833462_novel_junction	0	.	36826940	36833462	255,0,0	2	1,1	0,6521
chr1	36888570	36888964	chr1:36888571-36888964_novel_junction	0	.	36888570	36888964	255,0,0	2	1,1	0,393
chr1	36938286	36939365	chr1:36938287-36939365_novel_junction	0	.	36938286	36939365	255,0,0	2	1,1	0,1078
chr1	36941207	36943206	chr1:36941208-36943206_novel_junction	0	.	36941207	36943206	255,0,0	2	1,1	0,1998
chr1	36941207	36945034	chr1:36941208-36945034_novel_junction	0	.	36941207	36945034	255,0,0	2	1,1	0,3826
chr1	36941273	36943206	chr1:36941274-36943206_novel_junction	0	.	36941273	36943206	255,0,0	2	1,1	0,1932
chr1	37959414	37961486	chr1:37959415-37961486_novel_junction	0	.	37959414	37961486	255,0,0	2	1,1	0,2071
chr1	38024976	38077349	chr1:38024977-38077349_novel_junction	0	.	38024976	38077349	255,0,0	2	1,1	0,52372
chr1	38047145	38047824	chr1:38047146-38047824_novel_junction	0	.	38047145	38047824	255,0,0	2	1,1	0,678
chr1	38180543	38181527	chr1:38180544-38181527_novel_junction	0	.	38180543	38181527	255,0,0	2	1,1	0,983
chr1	38181668	38183069	chr1:38181669-38183069_novel_junction	0	.	38181668	38183069	255,0,0	2	1,1	0,1400
chr1	38334285	38335157	chr1:38334286-38335157_novel_junction	0	.	38334285	38335157	255,0,0	2	1,1	0,871
chr1	38351496	38352245	chr1:38351497-38352245_novel_junction	0	.	38351496	38352245	255,0,0	2	1,1	0,748
chr1	38352329	38352560	chr1:38352330-38352560_novel_junction	0	.	38352329	38352560	255,0,0	2	1,1	0,230
chr1	38409340	38411428	chr1:38409341-38411428_novel_junction	0	.	38409340	38411428	255,0,0	2	1,1	0,2087
chr1	38423934	38433716	chr1:38423935-38433716_novel_junction	0	.	38423934	38433716	255,0,0	2	1,1	0,9781
chr1	38465103	38470014	chr1:38465104-38470014_novel_junction	0	.	38465103	38470014	255,0,0	2	1,1	0,4910
chr1	38465103	38470080	chr1:38465104-38470080_novel_junction	0	.	38465103	38470080	255,0,0	2	1,1	0,4976
chr1	39325910	39379212	chr1:39325911-39379212_novel_junction	0	.	39325910	39379212	255,0,0	2	1,1	0,53301
chr1	39325910	39384846	chr1:39325911-39384846_novel_junction	0	.	39325910	39384846	255,0,0	2	1,1	0,58935
chr1	39380938	39384846	chr1:39380939-39384846_novel_junction	0	.	39380938	39384846	255,0,0	2	1,1	0,3907
chr1	39492069	39500064	chr1:39492070-39500064_novel_junction	0	.	39492069	39500064	255,0,0	2	1,1	0,7994
chr1	39508509	39512708	chr1:39508510-39512708_novel_junction	0	.	39508509	39512708	255,0,0	2	1,1	0,4198
chr1	39512870	39513563	chr1:39512871-39513563_novel_junction	0	.	39512870	39513563	255,0,0	2	1,1	0,692
chr1	39715774	39717518	chr1:39715775-39717518_novel_junction	0	.	39715774	39717518	255,0,0	2	1,1	0,1743
chr1	39717612	39719970	chr1:39717613-39719970_novel_junction	0	.	39717612	39719970	255,0,0	2	1,1	0,2357
chr1	39901432	39903449	chr1:39901433-39903449_novel_junction	0	.	39901432	39903449	255,0,0	2	1,1	0,2016
chr1	39924920	39925493	chr1:39924921-39925493_novel_junction	0	.	39924920	39925493	255,0,0	2	1,1	0,572
chr1	39935271	39945470	chr1:39935272-39945470_novel_junction	0	.	39935271	39945470	255,0,0	2	1,1	0,10198
chr1	40025036	40025306	chr1:40025037-40025306_novel_junction	0	.	40025036	40025306	255,0,0	2	1,1	0,269
chr1	40028087	40029199	chr1:40028088-40029199_novel_junction	0	.	40028087	40029199	255,0,0	2	1,1	0,1111
chr1	40029412	40029505	chr1:40029413-40029505_novel_junction	0	.	40029412	40029505	255,0,0	2	1,1	0,92
chr1	40082545	40090616	chr1:40082546-40090616_novel_junction	0	.	40082545	40090616	255,0,0	2	1,1	0,8070
chr1	40147751	40148232	chr1:40147752-40148232_novel_junction	0	.	40147751	40148232	255,0,0	2	1,1	0,480
chr1	40218723	40229323	chr1:40218724-40229323_novel_junction	0	.	40218723	40229323	255,0,0	2	1,1	0,10599
chr1	40218723	40229342	chr1:40218724-40229342_novel_junction	0	.	40218723	40229342	255,0,0	2	1,1	0,10618
chr1	40228030	40228764	chr1:40228031-40228764_novel_junction	0	.	40228030	40228764	255,0,0	2	1,1	0,733
chr1	40240096	40240521	chr1:40240097-40240521_novel_junction	0	.	40240096	40240521	255,0,0	2	1,1	0,424
chr1	40714570	40716955	chr1:40714571-40716955_novel_junction	0	.	40714570	40716955	255,0,0	2	1,1	0,2384
chr1	40737706	40745792	chr1:40737707-40745792_novel_junction	0	.	40737706	40745792	255,0,0	2	1,1	0,8085
chr1	40745983	40747015	chr1:40745984-40747015_novel_junction	0	.	40745983	40747015	255,0,0	2	1,1	0,1031
chr1	40810581	40827972	chr1:40810582-40827972_novel_junction	0	.	40810581	40827972	255,0,0	2	1,1	0,17390
chr1	40828107	40872408	chr1:40828108-40872408_novel_junction	0	.	40828107	40872408	255,0,0	2	1,1	0,44300
chr1	40839894	40841419	chr1:40839895-40841419_novel_junction	0	.	40839894	40841419	255,0,0	2	1,1	0,1524
chr1	40839894	40878688	chr1:40839895-40878688_novel_junction	0	.	40839894	40878688	255,0,0	2	1,1	0,38793
chr1	40840379	40841419	chr1:40840380-40841419_novel_junction	0	.	40840379	40841419	255,0,0	2	1,1	0,1039
chr1	40841487	40872408	chr1:40841488-40872408_novel_junction	0	.	40841487	40872408	255,0,0	2	1,1	0,30920
chr1	40847825	40848195	chr1:40847826-40848195_novel_junction	0	.	40847825	40848195	255,0,0	2	1,1	0,369
chr1	40869417	40872408	chr1:40869418-40872408_novel_junction	0	.	40869417	40872408	255,0,0	2	1,1	0,2990
chr1	40963966	40974261	chr1:40963967-40974261_novel_junction	0	.	40963966	40974261	255,0,0	2	1,1	0,10294
chr1	40998852	41007287	chr1:40998853-41007287_novel_junction	0	.	40998852	41007287	255,0,0	2	1,1	0,8434
chr1	41228717	41235028	chr1:41228718-41235028_novel_junction	0	.	41228717	41235028	255,0,0	2	1,1	0,6310
chr1	41486541	41487295	chr1:41486542-41487295_novel_junction	0	.	41486541	41487295	255,0,0	2	1,1	0,753
chr1	41494383	41521445	chr1:41494384-41521445_novel_junction	0	.	41494383	41521445	255,0,0	2	1,1	0,27061
chr1	41536392	41537503	chr1:41536393-41537503_novel_junction	0	.	41536392	41537503	255,0,0	2	1,1	0,1110
chr1	41536392	41578955	chr1:41536393-41578955_novel_junction	0	.	41536392	41578955	255,0,0	2	1,1	0,42562
chr1	41582681	41608546	chr1:41582682-41608546_novel_junction	0	.	41582681	41608546	255,0,0	2	1,1	0,25864
chr1	41618412	41626547	chr1:41618413-41626547_novel_junction	0	.	41618412	41626547	255,0,0	2	1,1	0,8134
chr1	41708381	41726415	chr1:41708382-41726415_novel_junction	0	.	41708381	41726415	255,0,0	2	1,1	0,18033
chr1	42744454	42776721	chr1:42744455-42776721_novel_junction	0	.	42744454	42776721	255,0,0	2	1,1	0,32266
chr1	42887462	42890809	chr1:42887463-42890809_novel_junction	0	.	42887462	42890809	255,0,0	2	1,1	0,3346
chr1	42922394	42922918	chr1:42922395-42922918_novel_junction	0	.	42922394	42922918	255,0,0	2	1,1	0,523
chr1	42929568	42938793	chr1:42929569-42938793_novel_junction	0	.	42929568	42938793	255,0,0	2	1,1	0,9224
chr1	42964586	43031967	chr1:42964587-43031967_novel_junction	0	.	42964586	43031967	255,0,0	2	1,1	0,67380
chr1	43011249	43031967	chr1:43011250-43031967_novel_junction	0	.	43011249	43031967	255,0,0	2	1,1	0,20717
chr1	43126574	43131651	chr1:43126575-43131651_novel_junction	0	.	43126574	43131651	255,0,0	2	1,1	0,5076
chr1	43133110	43141038	chr1:43133111-43141038_novel_junction	0	.	43133110	43141038	255,0,0	2	1,1	0,7927
chr1	43133110	43141404	chr1:43133111-43141404_novel_junction	0	.	43133110	43141404	255,0,0	2	1,1	0,8293
chr1	43159193	43162851	chr1:43159194-43162851_novel_junction	0	.	43159193	43162851	255,0,0	2	1,1	0,3657
chr1	43166716	43167657	chr1:43166717-43167657_novel_junction	0	.	43166716	43167657	255,0,0	2	1,1	0,940
chr1	43233060	43239234	chr1:43233061-43239234_novel_junction	0	.	43233060	43239234	255,0,0	2	1,1	0,6173
chr1	43249792	43250115	chr1:43249793-43250115_novel_junction	0	.	43249792	43250115	255,0,0	2	1,1	0,322
chr1	43249792	43250354	chr1:43249793-43250354_novel_junction	0	.	43249792	43250354	255,0,0	2	1,1	0,561
chr1	43282275	43282861	chr1:43282276-43282861_novel_junction	0	.	43282275	43282861	255,0,0	2	1,1	0,585
chr1	43283485	43291294	chr1:43283486-43291294_novel_junction	0	.	43283485	43291294	255,0,0	2	1,1	0,7808
chr1	43638533	43680937	chr1:43638534-43680937_novel_junction	0	.	43638533	43680937	255,0,0	2	1,1	0,42403
chr1	43660619	43661236	chr1:43660620-43661236_novel_junction	0	.	43660619	43661236	255,0,0	2	1,1	0,616
chr1	43672062	43680937	chr1:43672063-43680937_novel_junction	0	.	43672062	43680937	255,0,0	2	1,1	0,8874
chr1	43672602	43680926	chr1:43672603-43680926_novel_junction	0	.	43672602	43680926	255,0,0	2	1,1	0,8323
chr1	43681063	43713431	chr1:43681064-43713431_novel_junction	0	.	43681063	43713431	255,0,0	2	1,1	0,32367
chr1	43703349	43715890	chr1:43703350-43715890_novel_junction	0	.	43703349	43715890	255,0,0	2	1,1	0,12540
chr1	43736923	43737855	chr1:43736924-43737855_novel_junction	0	.	43736923	43737855	255,0,0	2	1,1	0,931
chr1	43779095	43779594	chr1:43779096-43779594_novel_junction	0	.	43779095	43779594	255,0,0	2	1,1	0,498
chr1	43831293	43850717	chr1:43831294-43850717_novel_junction	0	.	43831293	43850717	255,0,0	2	1,1	0,19423
chr1	43841527	43850637	chr1:43841528-43850637_novel_junction	0	.	43841527	43850637	255,0,0	2	1,1	0,9109
chr1	43891821	43892039	chr1:43891822-43892039_novel_junction	0	.	43891821	43892039	255,0,0	2	1,1	0,217
chr1	43916741	43917099	chr1:43916742-43917099_novel_junction	0	.	43916741	43917099	255,0,0	2	1,1	0,357
chr1	44116219	44118808	chr1:44116220-44118808_novel_junction	0	.	44116219	44118808	255,0,0	2	1,1	0,2588
chr1	44175205	44186142	chr1:44175206-44186142_novel_junction	0	.	44175205	44186142	255,0,0	2	1,1	0,10936
chr1	44445182	44446786	chr1:44445183-44446786_novel_junction	0	.	44445182	44446786	255,0,0	2	1,1	0,1603
chr1	44457675	44458195	chr1:44457676-44458195_novel_junction	0	.	44457675	44458195	255,0,0	2	1,1	0,519
chr1	44458310	44459476	chr1:44458311-44459476_novel_junction	0	.	44458310	44459476	255,0,0	2	1,1	0,1165
chr1	44595231	44595644	chr1:44595232-44595644_novel_junction	0	.	44595231	44595644	255,0,0	2	1,1	0,412
chr1	44679220	44679381	chr1:44679221-44679381_novel_junction	0	.	44679220	44679381	255,0,0	2	1,1	0,160
chr1	44707751	44709917	chr1:44707752-44709917_novel_junction	0	.	44707751	44709917	255,0,0	2	1,1	0,2165
chr1	44785415	44820932	chr1:44785416-44820932_novel_junction	0	.	44785415	44820932	255,0,0	2	1,1	0,35516
chr1	44804993	44820932	chr1:44804994-44820932_novel_junction	0	.	44804993	44820932	255,0,0	2	1,1	0,15938
chr1	44818596	44820377	chr1:44818597-44820377_novel_junction	0	.	44818596	44820377	255,0,0	2	1,1	0,1780
chr1	44818596	44820932	chr1:44818597-44820932_novel_junction	0	.	44818596	44820932	255,0,0	2	1,1	0,2335
chr1	45098056	45101702	chr1:45098057-45101702_novel_junction	0	.	45098056	45101702	255,0,0	2	1,1	0,3645
chr1	45115440	45116376	chr1:45115441-45116376_novel_junction	0	.	45115440	45116376	255,0,0	2	1,1	0,935
chr1	45272350	45272456	chr1:45272351-45272456_novel_junction	0	.	45272350	45272456	255,0,0	2	1,1	0,105
chr1	45288839	45288920	chr1:45288840-45288920_novel_junction	0	.	45288839	45288920	255,0,0	2	1,1	0,80
chr1	45293160	45293250	chr1:45293161-45293250_novel_junction	0	.	45293160	45293250	255,0,0	2	1,1	0,89
chr1	45294033	45294178	chr1:45294034-45294178_novel_junction	0	.	45294033	45294178	255,0,0	2	1,1	0,144
chr1	45294745	45295074	chr1:45294746-45295074_novel_junction	0	.	45294745	45295074	255,0,0	2	1,1	0,328
chr1	45321725	45323376	chr1:45321726-45323376_novel_junction	0	.	45321725	45323376	255,0,0	2	1,1	0,1650
chr1	45347410	45392300	chr1:45347411-45392300_novel_junction	0	.	45347410	45392300	255,0,0	2	1,1	0,44889
chr1	45473992	45474816	chr1:45473993-45474816_novel_junction	0	.	45473992	45474816	255,0,0	2	1,1	0,823
chr1	45474897	45475055	chr1:45474898-45475055_novel_junction	0	.	45474897	45475055	255,0,0	2	1,1	0,157
chr1	45475354	45475873	chr1:45475355-45475873_novel_junction	0	.	45475354	45475873	255,0,0	2	1,1	0,518
chr1	45984718	45987501	chr1:45984719-45987501_novel_junction	0	.	45984718	45987501	255,0,0	2	1,1	0,2782
chr1	45984725	45987311	chr1:45984726-45987311_novel_junction	0	.	45984725	45987311	255,0,0	2	1,1	0,2585
chr1	46073377	46078841	chr1:46073378-46078841_novel_junction	0	.	46073377	46078841	255,0,0	2	1,1	0,5463
chr1	46093747	46093802	chr1:46093748-46093802_novel_junction	0	.	46093747	46093802	255,0,0	2	1,1	0,54
chr1	46096277	46099768	chr1:46096278-46099768_novel_junction	0	.	46096277	46099768	255,0,0	2	1,1	0,3490
chr1	46153924	46156646	chr1:46153925-46156646_novel_junction	0	.	46153924	46156646	255,0,0	2	1,1	0,2721
chr1	46180025	46182567	chr1:46180026-46182567_novel_junction	0	.	46180025	46182567	255,0,0	2	1,1	0,2541
chr1	46379550	46425058	chr1:46379551-46425058_novel_junction	0	.	46379550	46425058	255,0,0	2	1,1	0,45507
chr1	46379558	46383011	chr1:46379559-46383011_novel_junction	0	.	46379558	46383011	255,0,0	2	1,1	0,3452
chr1	46493534	46495138	chr1:46493535-46495138_novel_junction	0	.	46493534	46495138	255,0,0	2	1,1	0,1603
chr1	46531850	46543187	chr1:46531851-46543187_novel_junction	0	.	46531850	46543187	255,0,0	2	1,1	0,11336
chr1	46618877	46641900	chr1:46618878-46641900_novel_junction	0	.	46618877	46641900	255,0,0	2	1,1	0,23022
chr1	46650979	46661874	chr1:46650980-46661874_novel_junction	0	.	46650979	46661874	255,0,0	2	1,1	0,10894
chr1	46660072	46660516	chr1:46660073-46660516_novel_junction	0	.	46660072	46660516	255,0,0	2	1,1	0,443
chr1	46769491	46775827	chr1:46769492-46775827_novel_junction	0	.	46769491	46775827	255,0,0	2	1,1	0,6335
chr1	46807168	46809817	chr1:46807169-46809817_novel_junction	0	.	46807168	46809817	255,0,0	2	1,1	0,2648
chr1	46807168	46809820	chr1:46807169-46809820_novel_junction	0	.	46807168	46809820	255,0,0	2	1,1	0,2651
chr1	46807536	46809817	chr1:46807537-46809817_novel_junction	0	.	46807536	46809817	255,0,0	2	1,1	0,2280
chr1	46807536	46809820	chr1:46807537-46809820_novel_junction	0	.	46807536	46809820	255,0,0	2	1,1	0,2283
chr1	46818699	46823248	chr1:46818700-46823248_novel_junction	0	.	46818699	46823248	255,0,0	2	1,1	0,4548
chr1	46827367	46867763	chr1:46827368-46867763_novel_junction	0	.	46827367	46867763	255,0,0	2	1,1	0,40395
chr1	46849556	46867763	chr1:46849557-46867763_novel_junction	0	.	46849556	46867763	255,0,0	2	1,1	0,18206
chr1	46871465	46871543	chr1:46871466-46871543_novel_junction	0	.	46871465	46871543	255,0,0	2	1,1	0,77
chr1	46871623	46871710	chr1:46871624-46871710_novel_junction	0	.	46871623	46871710	255,0,0	2	1,1	0,86
chr1	46874869	46876075	chr1:46874870-46876075_novel_junction	0	.	46874869	46876075	255,0,0	2	1,1	0,1205
chr1	46876168	46876343	chr1:46876169-46876343_novel_junction	0	.	46876168	46876343	255,0,0	2	1,1	0,174
chr1	47049000	47050130	chr1:47049001-47050130_novel_junction	0	.	47049000	47050130	255,0,0	2	1,1	0,1129
chr1	47141606	47147853	chr1:47141607-47147853_novel_junction	0	.	47141606	47147853	255,0,0	2	1,1	0,6246
chr1	47279987	47280749	chr1:47279988-47280749_novel_junction	0	.	47279987	47280749	255,0,0	2	1,1	0,761
chr1	47282852	47334502	chr1:47282853-47334502_novel_junction	0	.	47282852	47334502	255,0,0	2	1,1	0,51649
chr1	47650768	47651577	chr1:47650769-47651577_novel_junction	0	.	47650768	47651577	255,0,0	2	1,1	0,808
chr1	47840964	47874094	chr1:47840965-47874094_novel_junction	0	.	47840964	47874094	255,0,0	2	1,1	0,33129
chr1	48460268	48462360	chr1:48460269-48462360_novel_junction	0	.	48460268	48462360	255,0,0	2	1,1	0,2091
chr1	48771549	48791735	chr1:48771550-48791735_novel_junction	0	.	48771549	48791735	255,0,0	2	1,1	0,20185
chr1	48869553	48872804	chr1:48869554-48872804_novel_junction	0	.	48869553	48872804	255,0,0	2	1,1	0,3250
chr1	48872866	48877136	chr1:48872867-48877136_novel_junction	0	.	48872866	48877136	255,0,0	2	1,1	0,4269
chr1	50585687	50610629	chr1:50585688-50610629_novel_junction	0	.	50585687	50610629	255,0,0	2	1,1	0,24941
chr1	50783329	50786689	chr1:50783330-50786689_novel_junction	0	.	50783329	50786689	255,0,0	2	1,1	0,3359
chr1	50784077	50786689	chr1:50784078-50786689_novel_junction	0	.	50784077	50786689	255,0,0	2	1,1	0,2611
chr1	51584472	51613139	chr1:51584473-51613139_novel_junction	0	.	51584472	51613139	255,0,0	2	1,1	0,28666
chr1	51684757	51684884	chr1:51684758-51684884_novel_junction	0	.	51684757	51684884	255,0,0	2	1,1	0,126
chr1	51774996	51778484	chr1:51774997-51778484_novel_junction	0	.	51774996	51778484	255,0,0	2	1,1	0,3487
chr1	51875367	51876450	chr1:51875368-51876450_novel_junction	0	.	51875367	51876450	255,0,0	2	1,1	0,1082
chr1	51912776	51913607	chr1:51912777-51913607_novel_junction	0	.	51912776	51913607	255,0,0	2	1,1	0,830
chr1	51912776	51926763	chr1:51912777-51926763_novel_junction	0	.	51912776	51926763	255,0,0	2	1,1	0,13986
chr1	51913806	51924713	chr1:51913807-51924713_novel_junction	0	.	51913806	51924713	255,0,0	2	1,1	0,10906
chr1	51929469	51929679	chr1:51929470-51929679_novel_junction	0	.	51929469	51929679	255,0,0	2	1,1	0,209
chr1	52225250	52226362	chr1:52225251-52226362_novel_junction	0	.	52225250	52226362	255,0,0	2	1,1	0,1111
chr1	52253771	52254985	chr1:52253772-52254985_novel_junction	0	.	52253771	52254985	255,0,0	2	1,1	0,1213
chr1	52255104	52256205	chr1:52255105-52256205_novel_junction	0	.	52255104	52256205	255,0,0	2	1,1	0,1100
chr1	52260525	52260812	chr1:52260526-52260812_novel_junction	0	.	52260525	52260812	255,0,0	2	1,1	0,286
chr1	52279762	52280224	chr1:52279763-52280224_novel_junction	0	.	52279762	52280224	255,0,0	2	1,1	0,461
chr1	52289457	52293468	chr1:52289458-52293468_novel_junction	0	.	52289457	52293468	255,0,0	2	1,1	0,4010
chr1	52299728	52301803	chr1:52299729-52301803_novel_junction	0	.	52299728	52301803	255,0,0	2	1,1	0,2074
chr1	52301883	52303159	chr1:52301884-52303159_novel_junction	0	.	52301883	52303159	255,0,0	2	1,1	0,1275
chr1	52306185	52320898	chr1:52306186-52320898_novel_junction	0	.	52306185	52320898	255,0,0	2	1,1	0,14712
chr1	52321059	52343947	chr1:52321060-52343947_novel_junction	0	.	52321059	52343947	255,0,0	2	1,1	0,22887
chr1	52803605	52810440	chr1:52803606-52810440_novel_junction	0	.	52803605	52810440	255,0,0	2	1,1	0,6834
chr1	53069266	53072356	chr1:53069267-53072356_novel_junction	0	.	53069266	53072356	255,0,0	2	1,1	0,3089
chr1	53362171	53363109	chr1:53362172-53363109_novel_junction	0	.	53362171	53363109	255,0,0	2	1,1	0,937
chr1	53362171	53364846	chr1:53362172-53364846_novel_junction	0	.	53362171	53364846	255,0,0	2	1,1	0,2674
chr1	53362268	53377238	chr1:53362269-53377238_novel_junction	0	.	53362268	53377238	255,0,0	2	1,1	0,14969
chr1	53364425	53364846	chr1:53364426-53364846_novel_junction	0	.	53364425	53364846	255,0,0	2	1,1	0,420
chr1	53370761	53371002	chr1:53370762-53371002_novel_junction	0	.	53370761	53371002	255,0,0	2	1,1	0,240
chr1	53370761	53371845	chr1:53370762-53371845_novel_junction	0	.	53370761	53371845	255,0,0	2	1,1	0,1083
chr1	53371107	53372191	chr1:53371108-53372191_novel_junction	0	.	53371107	53372191	255,0,0	2	1,1	0,1083
chr1	53377692	53387225	chr1:53377693-53387225_novel_junction	0	.	53377692	53387225	255,0,0	2	1,1	0,9532
chr1	53529230	53535473	chr1:53529231-53535473_novel_junction	0	.	53529230	53535473	255,0,0	2	1,1	0,6242
chr1	53540341	53542862	chr1:53540342-53542862_novel_junction	0	.	53540341	53542862	255,0,0	2	1,1	0,2520
chr1	53547839	53550185	chr1:53547840-53550185_novel_junction	0	.	53547839	53550185	255,0,0	2	1,1	0,2345
chr1	53550699	53553348	chr1:53550700-53553348_novel_junction	0	.	53550699	53553348	255,0,0	2	1,1	0,2648
chr1	53636385	53679611	chr1:53636386-53679611_novel_junction	0	.	53636385	53679611	255,0,0	2	1,1	0,43225
chr1	53676921	53678936	chr1:53676922-53678936_novel_junction	0	.	53676921	53678936	255,0,0	2	1,1	0,2014
chr1	53681727	53682450	chr1:53681728-53682450_novel_junction	0	.	53681727	53682450	255,0,0	2	1,1	0,722
chr1	53681727	53682452	chr1:53681728-53682452_novel_junction	0	.	53681727	53682452	255,0,0	2	1,1	0,724
chr1	53718208	53720789	chr1:53718209-53720789_novel_junction	0	.	53718208	53720789	255,0,0	2	1,1	0,2580
chr1	53878939	53883200	chr1:53878940-53883200_novel_junction	0	.	53878939	53883200	255,0,0	2	1,1	0,4260
chr1	53883337	53893531	chr1:53883338-53893531_novel_junction	0	.	53883337	53893531	255,0,0	2	1,1	0,10193
chr1	53883337	53905448	chr1:53883338-53905448_novel_junction	0	.	53883337	53905448	255,0,0	2	1,1	0,22110
chr1	53926275	53927146	chr1:53926276-53927146_novel_junction	0	.	53926275	53927146	255,0,0	2	1,1	0,870
chr1	54382788	54389577	chr1:54382789-54389577_novel_junction	0	.	54382788	54389577	255,0,0	2	1,1	0,6788
chr1	54389619	54395712	chr1:54389620-54395712_novel_junction	0	.	54389619	54395712	255,0,0	2	1,1	0,6092
chr1	54394107	54395712	chr1:54394108-54395712_novel_junction	0	.	54394107	54395712	255,0,0	2	1,1	0,1604
chr1	54509197	54519029	chr1:54509198-54519029_novel_junction	0	.	54509197	54519029	255,0,0	2	1,1	0,9831
chr1	54513044	54518835	chr1:54513045-54518835_novel_junction	0	.	54513044	54518835	255,0,0	2	1,1	0,5790
chr1	54717532	54747111	chr1:54717533-54747111_novel_junction	0	.	54717532	54747111	255,0,0	2	1,1	0,29578
chr1	55092273	55095968	chr1:55092274-55095968_novel_junction	0	.	55092273	55095968	255,0,0	2	1,1	0,3694
chr1	55163362	55165994	chr1:55163363-55165994_novel_junction	0	.	55163362	55165994	255,0,0	2	1,1	0,2631
chr1	55167908	55168296	chr1:55167909-55168296_novel_junction	0	.	55167908	55168296	255,0,0	2	1,1	0,387
chr1	55172209	55175619	chr1:55172210-55175619_novel_junction	0	.	55172209	55175619	255,0,0	2	1,1	0,3409
chr1	55189401	55194019	chr1:55189402-55194019_novel_junction	0	.	55189401	55194019	255,0,0	2	1,1	0,4617
chr1	55534782	55537069	chr1:55534783-55537069_novel_junction	0	.	55534782	55537069	255,0,0	2	1,1	0,2286
chr1	56256976	56320387	chr1:56256977-56320387_novel_junction	0	.	56256976	56320387	255,0,0	2	1,1	0,63410
chr1	56949125	56962227	chr1:56949126-56962227_novel_junction	0	.	56949125	56962227	255,0,0	2	1,1	0,13101
chr1	56977823	56989949	chr1:56977824-56989949_novel_junction	0	.	56977823	56989949	255,0,0	2	1,1	0,12125
chr1	57192255	57206370	chr1:57192256-57206370_novel_junction	0	.	57192255	57206370	255,0,0	2	1,1	0,14114
chr1	57254806	57284205	chr1:57254807-57284205_novel_junction	0	.	57254806	57284205	255,0,0	2	1,1	0,29398
chr1	57349284	57351600	chr1:57349285-57351600_novel_junction	0	.	57349284	57351600	255,0,0	2	1,1	0,2315
chr1	57351839	57358311	chr1:57351840-57358311_novel_junction	0	.	57351839	57358311	255,0,0	2	1,1	0,6471
chr1	57463800	57476818	chr1:57463801-57476818_novel_junction	0	.	57463800	57476818	255,0,0	2	1,1	0,13017
chr1	58326597	58342403	chr1:58326598-58342403_novel_junction	0	.	58326597	58342403	255,0,0	2	1,1	0,15805
chr1	58328711	58330094	chr1:58328712-58330094_novel_junction	0	.	58328711	58330094	255,0,0	2	1,1	0,1382
chr1	58328711	58342403	chr1:58328712-58342403_novel_junction	0	.	58328711	58342403	255,0,0	2	1,1	0,13691
chr1	58342513	58343969	chr1:58342514-58343969_novel_junction	0	.	58342513	58343969	255,0,0	2	1,1	0,1455
chr1	58971880	58988499	chr1:58971881-58988499_novel_junction	0	.	58971880	58988499	255,0,0	2	1,1	0,16618
chr1	58993006	58999625	chr1:58993007-58999625_novel_junction	0	.	58993006	58999625	255,0,0	2	1,1	0,6618
chr1	59248841	59248960	chr1:59248842-59248960_novel_junction	0	.	59248841	59248960	255,0,0	2	1,1	0,118
chr1	59361680	59369240	chr1:59361681-59369240_novel_junction	0	.	59361680	59369240	255,0,0	2	1,1	0,7559
chr1	59759061	59760781	chr1:59759062-59760781_novel_junction	0	.	59759061	59760781	255,0,0	2	1,1	0,1719
chr1	60329539	60330304	chr1:60329540-60330304_novel_junction	0	.	60329539	60330304	255,0,0	2	1,1	0,764
chr1	60430322	60433609	chr1:60430323-60433609_novel_junction	0	.	60430322	60433609	255,0,0	2	1,1	0,3286
chr1	60466827	60474474	chr1:60466828-60474474_novel_junction	0	.	60466827	60474474	255,0,0	2	1,1	0,7646
chr1	61684222	61696339	chr1:61684223-61696339_novel_junction	0	.	61684222	61696339	255,0,0	2	1,1	0,12116
chr1	61922435	61923884	chr1:61922436-61923884_novel_junction	0	.	61922435	61923884	255,0,0	2	1,1	0,1448
chr1	62149217	62166606	chr1:62149218-62166606_novel_junction	0	.	62149217	62166606	255,0,0	2	1,1	0,17388
chr1	62175108	62190574	chr1:62175109-62190574_novel_junction	0	.	62175108	62190574	255,0,0	2	1,1	0,15465
chr1	62189457	62190629	chr1:62189458-62190629_novel_junction	0	.	62189457	62190629	255,0,0	2	1,1	0,1171
chr1	62566031	62574109	chr1:62566032-62574109_novel_junction	0	.	62566031	62574109	255,0,0	2	1,1	0,8077
chr1	63064476	63066804	chr1:63064477-63066804_novel_junction	0	.	63064476	63066804	255,0,0	2	1,1	0,2327
chr1	63067552	63069640	chr1:63067553-63069640_novel_junction	0	.	63067552	63069640	255,0,0	2	1,1	0,2087
chr1	63070347	63073236	chr1:63070348-63073236_novel_junction	0	.	63070347	63073236	255,0,0	2	1,1	0,2888
chr1	63651331	63656111	chr1:63651332-63656111_novel_junction	0	.	63651331	63656111	255,0,0	2	1,1	0,4779
chr1	63953947	63972991	chr1:63953948-63972991_novel_junction	0	.	63953947	63972991	255,0,0	2	1,1	0,19043
chr1	64016885	64017396	chr1:64016886-64017396_novel_junction	0	.	64016885	64017396	255,0,0	2	1,1	0,510
chr1	64193456	64193683	chr1:64193457-64193683_novel_junction	0	.	64193456	64193683	255,0,0	2	1,1	0,226
chr1	64652651	64657517	chr1:64652652-64657517_novel_junction	0	.	64652651	64657517	255,0,0	2	1,1	0,4865
chr1	64686589	64692813	chr1:64686590-64692813_novel_junction	0	.	64686589	64692813	255,0,0	2	1,1	0,6223
chr1	64686589	64707335	chr1:64686590-64707335_novel_junction	0	.	64686589	64707335	255,0,0	2	1,1	0,20745
chr1	64698336	64707335	chr1:64698337-64707335_novel_junction	0	.	64698336	64707335	255,0,0	2	1,1	0,8998
chr1	64726376	64732707	chr1:64726377-64732707_novel_junction	0	.	64726376	64732707	255,0,0	2	1,1	0,6330
chr1	65321377	65323339	chr1:65321378-65323339_novel_junction	0	.	65321377	65323339	255,0,0	2	1,1	0,1961
chr1	65332761	65334994	chr1:65332762-65334994_novel_junction	0	.	65332761	65334994	255,0,0	2	1,1	0,2232
chr1	65772267	65774178	chr1:65772268-65774178_novel_junction	0	.	65772267	65774178	255,0,0	2	1,1	0,1910
chr1	65845206	65847504	chr1:65845207-65847504_novel_junction	0	.	65845206	65847504	255,0,0	2	1,1	0,2297
chr1	66087920	66100562	chr1:66087921-66100562_novel_junction	0	.	66087920	66100562	255,0,0	2	1,1	0,12641
chr1	67155998	67184977	chr1:67155999-67184977_novel_junction	0	.	67155998	67184977	255,0,0	2	1,1	0,28978
chr1	67469700	67469999	chr1:67469701-67469999_novel_junction	0	.	67469700	67469999	255,0,0	2	1,1	0,298
chr1	67513049	67516116	chr1:67513050-67516116_novel_junction	0	.	67513049	67516116	255,0,0	2	1,1	0,3066
chr1	67577326	67591435	chr1:67577327-67591435_novel_junction	0	.	67577326	67591435	255,0,0	2	1,1	0,14108
chr1	67874676	67874905	chr1:67874677-67874905_novel_junction	0	.	67874676	67874905	255,0,0	2	1,1	0,228
chr1	67882848	67885692	chr1:67882849-67885692_novel_junction	0	.	67882848	67885692	255,0,0	2	1,1	0,2843
chr1	67988080	67993061	chr1:67988081-67993061_novel_junction	0	.	67988080	67993061	255,0,0	2	1,1	0,4980
chr1	67993119	67995336	chr1:67993120-67995336_novel_junction	0	.	67993119	67995336	255,0,0	2	1,1	0,2216
chr1	68173394	68206459	chr1:68173395-68206459_novel_junction	0	.	68173394	68206459	255,0,0	2	1,1	0,33064
chr1	68243189	68297502	chr1:68243190-68297502_novel_junction	0	.	68243189	68297502	255,0,0	2	1,1	0,54312
chr1	68828563	68849885	chr1:68828564-68849885_novel_junction	0	.	68828563	68849885	255,0,0	2	1,1	0,21321
chr1	70728529	70740403	chr1:70728530-70740403_novel_junction	0	.	70728529	70740403	255,0,0	2	1,1	0,11873
chr1	70728529	70742448	chr1:70728530-70742448_novel_junction	0	.	70728529	70742448	255,0,0	2	1,1	0,13918
chr1	70758231	70759187	chr1:70758232-70759187_novel_junction	0	.	70758231	70759187	255,0,0	2	1,1	0,955
chr1	70877338	70881639	chr1:70877339-70881639_novel_junction	0	.	70877338	70881639	255,0,0	2	1,1	0,4300
chr1	71531430	71532459	chr1:71531431-71532459_novel_junction	0	.	71531430	71532459	255,0,0	2	1,1	0,1028
chr1	73214958	73230551	chr1:73214959-73230551_novel_junction	0	.	73214958	73230551	255,0,0	2	1,1	0,15592
chr1	74836075	74881991	chr1:74836076-74881991_novel_junction	0	.	74836075	74881991	255,0,0	2	1,1	0,45915
chr1	74934232	74954873	chr1:74934233-74954873_novel_junction	0	.	74934232	74954873	255,0,0	2	1,1	0,20640
chr1	75042619	75045088	chr1:75042620-75045088_novel_junction	0	.	75042619	75045088	255,0,0	2	1,1	0,2468
chr1	75167969	75170633	chr1:75167970-75170633_novel_junction	0	.	75167969	75170633	255,0,0	2	1,1	0,2663
chr1	75170743	75171943	chr1:75170744-75171943_novel_junction	0	.	75170743	75171943	255,0,0	2	1,1	0,1199
chr1	76205798	76211494	chr1:76205799-76211494_novel_junction	0	.	76205798	76211494	255,0,0	2	1,1	0,5695
chr1	76253288	76254503	chr1:76253289-76254503_novel_junction	0	.	76253288	76254503	255,0,0	2	1,1	0,1214
chr1	76254546	76254844	chr1:76254547-76254844_novel_junction	0	.	76254546	76254844	255,0,0	2	1,1	0,297
chr1	76255958	76256115	chr1:76255959-76256115_novel_junction	0	.	76255958	76256115	255,0,0	2	1,1	0,156
chr1	76257255	76257882	chr1:76257256-76257882_novel_junction	0	.	76257255	76257882	255,0,0	2	1,1	0,626
chr1	76388043	76397810	chr1:76388044-76397810_novel_junction	0	.	76388043	76397810	255,0,0	2	1,1	0,9766
chr1	76394571	76400119	chr1:76394572-76400119_novel_junction	0	.	76394571	76400119	255,0,0	2	1,1	0,5547
chr1	76397664	76397810	chr1:76397665-76397810_novel_junction	0	.	76397664	76397810	255,0,0	2	1,1	0,145
chr1	76398354	76400119	chr1:76398355-76400119_novel_junction	0	.	76398354	76400119	255,0,0	2	1,1	0,1764
chr1	77595038	77595114	chr1:77595039-77595114_novel_junction	0	.	77595038	77595114	255,0,0	2	1,1	0,75
chr1	78050339	78098800	chr1:78050340-78098800_novel_junction	0	.	78050339	78098800	255,0,0	2	1,1	0,48460
chr1	78050339	78107069	chr1:78050340-78107069_novel_junction	0	.	78050339	78107069	255,0,0	2	1,1	0,56729
chr1	78050339	78107207	chr1:78050340-78107207_novel_junction	0	.	78050339	78107207	255,0,0	2	1,1	0,56867
chr1	78178965	78183552	chr1:78178966-78183552_novel_junction	0	.	78178965	78183552	255,0,0	2	1,1	0,4586
chr1	78248568	78248923	chr1:78248569-78248923_novel_junction	0	.	78248568	78248923	255,0,0	2	1,1	0,354
chr1	78325070	78326909	chr1:78325071-78326909_novel_junction	0	.	78325070	78326909	255,0,0	2	1,1	0,1838
chr1	78354436	78354684	chr1:78354437-78354684_novel_junction	0	.	78354436	78354684	255,0,0	2	1,1	0,247
chr1	78383957	78395001	chr1:78383958-78395001_novel_junction	0	.	78383957	78395001	255,0,0	2	1,1	0,11043
chr1	78395188	78401508	chr1:78395189-78401508_novel_junction	0	.	78395188	78401508	255,0,0	2	1,1	0,6319
chr1	78399163	78407708	chr1:78399164-78407708_novel_junction	0	.	78399163	78407708	255,0,0	2	1,1	0,8544
chr1	79789744	79790271	chr1:79789745-79790271_novel_junction	0	.	79789744	79790271	255,0,0	2	1,1	0,526
chr1	81107085	81112248	chr1:81107086-81112248_novel_junction	0	.	81107085	81112248	255,0,0	2	1,1	0,5162
chr1	82267913	82302570	chr1:82267914-82302570_novel_junction	0	.	82267913	82302570	255,0,0	2	1,1	0,34656
chr1	82356244	82372702	chr1:82356245-82372702_novel_junction	0	.	82356244	82372702	255,0,0	2	1,1	0,16457
chr1	82451038	82453884	chr1:82451039-82453884_novel_junction	0	.	82451038	82453884	255,0,0	2	1,1	0,2845
chr1	84201569	84215881	chr1:84201570-84215881_novel_junction	0	.	84201569	84215881	255,0,0	2	1,1	0,14311
chr1	84215981	84315590	chr1:84215982-84315590_novel_junction	0	.	84215981	84315590	255,0,0	2	1,1	0,99608
chr1	84310773	84315590	chr1:84310774-84315590_novel_junction	0	.	84310773	84315590	255,0,0	2	1,1	0,4816
chr1	84417658	84464614	chr1:84417659-84464614_novel_junction	0	.	84417658	84464614	255,0,0	2	1,1	0,46955
chr1	84465749	84465993	chr1:84465750-84465993_novel_junction	0	.	84465749	84465993	255,0,0	2	1,1	0,243
chr1	84945451	84946639	chr1:84945452-84946639_novel_junction	0	.	84945451	84946639	255,0,0	2	1,1	0,1187
chr1	84961137	84961567	chr1:84961138-84961567_novel_junction	0	.	84961137	84961567	255,0,0	2	1,1	0,429
chr1	84964230	84971694	chr1:84964231-84971694_novel_junction	0	.	84964230	84971694	255,0,0	2	1,1	0,7463
chr1	84967652	85028940	chr1:84967653-85028940_novel_junction	0	.	84967652	85028940	255,0,0	2	1,1	0,61287
chr1	85029596	85031524	chr1:85029597-85031524_novel_junction	0	.	85029596	85031524	255,0,0	2	1,1	0,1927
chr1	85080349	85084416	chr1:85080350-85084416_novel_junction	0	.	85080349	85084416	255,0,0	2	1,1	0,4066
chr1	85084563	85086440	chr1:85084564-85086440_novel_junction	0	.	85084563	85086440	255,0,0	2	1,1	0,1876
chr1	85136497	85146021	chr1:85136498-85146021_novel_junction	0	.	85136497	85146021	255,0,0	2	1,1	0,9523
chr1	85146069	85147511	chr1:85146070-85147511_novel_junction	0	.	85146069	85147511	255,0,0	2	1,1	0,1441
chr1	85248559	85261948	chr1:85248560-85261948_novel_junction	0	.	85248559	85261948	255,0,0	2	1,1	0,13388
chr1	85733631	85736301	chr1:85733632-85736301_novel_junction	0	.	85733631	85736301	255,0,0	2	1,1	0,2669
chr1	86048306	86048426	chr1:86048307-86048426_novel_junction	0	.	86048306	86048426	255,0,0	2	1,1	0,119
chr1	86145130	86146519	chr1:86145131-86146519_novel_junction	0	.	86145130	86146519	255,0,0	2	1,1	0,1388
chr1	86820541	86821330	chr1:86820542-86821330_novel_junction	0	.	86820541	86821330	255,0,0	2	1,1	0,788
chr1	86821533	86821625	chr1:86821534-86821625_novel_junction	0	.	86821533	86821625	255,0,0	2	1,1	0,91
chr1	87158972	87162718	chr1:87158973-87162718_novel_junction	0	.	87158972	87162718	255,0,0	2	1,1	0,3745
chr1	87194123	87200285	chr1:87194124-87200285_novel_junction	0	.	87194123	87200285	255,0,0	2	1,1	0,6161
chr1	87194171	87195771	chr1:87194172-87195771_novel_junction	0	.	87194171	87195771	255,0,0	2	1,1	0,1599
chr1	87200861	87204344	chr1:87200862-87204344_novel_junction	0	.	87200861	87204344	255,0,0	2	1,1	0,3482
chr1	87200861	87208811	chr1:87200862-87208811_novel_junction	0	.	87200861	87208811	255,0,0	2	1,1	0,7949
chr1	87329287	87332489	chr1:87329288-87332489_novel_junction	0	.	87329287	87332489	255,0,0	2	1,1	0,3201
chr1	87332529	87333736	chr1:87332530-87333736_novel_junction	0	.	87332529	87333736	255,0,0	2	1,1	0,1206
chr1	87369130	87373857	chr1:87369131-87373857_novel_junction	0	.	87369130	87373857	255,0,0	2	1,1	0,4726
chr1	87569271	87570150	chr1:87569272-87570150_novel_junction	0	.	87569271	87570150	255,0,0	2	1,1	0,878
chr1	87800242	87805219	chr1:87800243-87805219_novel_junction	0	.	87800242	87805219	255,0,0	2	1,1	0,4976
chr1	88938581	88939787	chr1:88938582-88939787_novel_junction	0	.	88938581	88939787	255,0,0	2	1,1	0,1205
chr1	89386920	89401782	chr1:89386921-89401782_novel_junction	0	.	89386920	89401782	255,0,0	2	1,1	0,14861
chr1	89414959	89417989	chr1:89414960-89417989_novel_junction	0	.	89414959	89417989	255,0,0	2	1,1	0,3029
chr1	89572734	89575360	chr1:89572735-89575360_novel_junction	0	.	89572734	89575360	255,0,0	2	1,1	0,2625
chr1	89575948	89578143	chr1:89575949-89578143_novel_junction	0	.	89575948	89578143	255,0,0	2	1,1	0,2194
chr1	89579978	89582699	chr1:89579979-89582699_novel_junction	0	.	89579978	89582699	255,0,0	2	1,1	0,2720
chr1	89649554	89650920	chr1:89649555-89650920_novel_junction	0	.	89649554	89650920	255,0,0	2	1,1	0,1365
chr1	90076729	90097579	chr1:90076730-90097579_novel_junction	0	.	90076729	90097579	255,0,0	2	1,1	0,20849
chr1	90225050	90228208	chr1:90225051-90228208_novel_junction	0	.	90225050	90228208	255,0,0	2	1,1	0,3157
chr1	90228298	90228890	chr1:90228299-90228890_novel_junction	0	.	90228298	90228890	255,0,0	2	1,1	0,591
chr1	90287285	90309197	chr1:90287286-90309197_novel_junction	0	.	90287285	90309197	255,0,0	2	1,1	0,21911
chr1	90470802	90475647	chr1:90470803-90475647_novel_junction	0	.	90470802	90475647	255,0,0	2	1,1	0,4844
chr1	91248979	91254955	chr1:91248980-91254955_novel_junction	0	.	91248979	91254955	255,0,0	2	1,1	0,5975
chr1	91255043	91317040	chr1:91255044-91317040_novel_junction	0	.	91255043	91317040	255,0,0	2	1,1	0,61996
chr1	91401086	91403042	chr1:91401087-91403042_novel_junction	0	.	91401086	91403042	255,0,0	2	1,1	0,1955
chr1	91447926	91486194	chr1:91447927-91486194_novel_junction	0	.	91447926	91486194	255,0,0	2	1,1	0,38267
chr1	92200515	92262844	chr1:92200516-92262844_novel_junction	0	.	92200515	92262844	255,0,0	2	1,1	0,62328
chr1	92327200	92351587	chr1:92327201-92351587_novel_junction	0	.	92327200	92351587	255,0,0	2	1,1	0,24386
chr1	93169175	93169398	chr1:93169176-93169398_novel_junction	0	.	93169175	93169398	255,0,0	2	1,1	0,222
chr1	93202183	93250393	chr1:93202184-93250393_novel_junction	0	.	93202183	93250393	255,0,0	2	1,1	0,48209
chr1	93297673	93299102	chr1:93297674-93299102_novel_junction	0	.	93297673	93299102	255,0,0	2	1,1	0,1428
chr1	93297673	93301747	chr1:93297674-93301747_novel_junction	0	.	93297673	93301747	255,0,0	2	1,1	0,4073
chr1	93297916	93298946	chr1:93297917-93298946_novel_junction	0	.	93297916	93298946	255,0,0	2	1,1	0,1029
chr1	93300469	93301758	chr1:93300470-93301758_novel_junction	0	.	93300469	93301758	255,0,0	2	1,1	0,1288
chr1	93300469	93306108	chr1:93300470-93306108_novel_junction	0	.	93300469	93306108	255,0,0	2	1,1	0,5638
chr1	93303188	93306108	chr1:93303189-93306108_novel_junction	0	.	93303188	93306108	255,0,0	2	1,1	0,2919
chr1	93303189	93306114	chr1:93303190-93306114_novel_junction	0	.	93303189	93306114	255,0,0	2	1,1	0,2924
chr1	93303190	93306112	chr1:93303191-93306112_novel_junction	0	.	93303190	93306112	255,0,0	2	1,1	0,2921
chr1	93307477	93320925	chr1:93307478-93320925_novel_junction	0	.	93307477	93320925	255,0,0	2	1,1	0,13447
chr1	93307477	93320960	chr1:93307478-93320960_novel_junction	0	.	93307477	93320960	255,0,0	2	1,1	0,13482
chr1	93307477	93329128	chr1:93307478-93329128_novel_junction	0	.	93307477	93329128	255,0,0	2	1,1	0,21650
chr1	94012997	94014088	chr1:94012998-94014088_novel_junction	0	.	94012997	94014088	255,0,0	2	1,1	0,1090
chr1	94026471	94034816	chr1:94026472-94034816_novel_junction	0	.	94026471	94034816	255,0,0	2	1,1	0,8344
chr1	94160000	94164692	chr1:94160001-94164692_novel_junction	0	.	94160000	94164692	255,0,0	2	1,1	0,4691
chr1	94196653	94197006	chr1:94196654-94197006_novel_junction	0	.	94196653	94197006	255,0,0	2	1,1	0,352
chr1	94249746	94311123	chr1:94249747-94311123_novel_junction	0	.	94249746	94311123	255,0,0	2	1,1	0,61376
chr1	94338769	94338887	chr1:94338770-94338887_novel_junction	0	.	94338769	94338887	255,0,0	2	1,1	0,117
chr1	94338977	94341201	chr1:94338978-94341201_novel_junction	0	.	94338977	94341201	255,0,0	2	1,1	0,2223
chr1	94933562	94937729	chr1:94933563-94937729_novel_junction	0	.	94933562	94937729	255,0,0	2	1,1	0,4166
chr1	94937797	94940699	chr1:94937798-94940699_novel_junction	0	.	94937797	94940699	255,0,0	2	1,1	0,2901
chr1	95492815	95538319	chr1:95492816-95538319_novel_junction	0	.	95492815	95538319	255,0,0	2	1,1	0,45503
chr1	95639444	95712312	chr1:95639445-95712312_novel_junction	0	.	95639444	95712312	255,0,0	2	1,1	0,72867
chr1	95699870	95712098	chr1:95699871-95712098_novel_junction	0	.	95699870	95712098	255,0,0	2	1,1	0,12227
chr1	95710253	95712312	chr1:95710254-95712312_novel_junction	0	.	95710253	95712312	255,0,0	2	1,1	0,2058
chr1	95713489	95718042	chr1:95713490-95718042_novel_junction	0	.	95713489	95718042	255,0,0	2	1,1	0,4552
chr1	96247937	96249189	chr1:96247938-96249189_novel_junction	0	.	96247937	96249189	255,0,0	2	1,1	0,1251
chr1	96457793	96457959	chr1:96457794-96457959_novel_junction	0	.	96457793	96457959	255,0,0	2	1,1	0,165
chr1	98198025	98205948	chr1:98198026-98205948_novel_junction	0	.	98198025	98205948	255,0,0	2	1,1	0,7922
chr1	100143802	100152232	chr1:100143803-100152232_novel_junction	0	.	100143802	100152232	255,0,0	2	1,1	0,8429
chr1	100181227	100185090	chr1:100181228-100185090_novel_junction	0	.	100181227	100185090	255,0,0	2	1,1	0,3862
chr1	100378772	100389794	chr1:100378773-100389794_novel_junction	0	.	100378772	100389794	255,0,0	2	1,1	0,11021
chr1	100389935	100405561	chr1:100389936-100405561_novel_junction	0	.	100389935	100405561	255,0,0	2	1,1	0,15625
chr1	100403674	100405561	chr1:100403675-100405561_novel_junction	0	.	100403674	100405561	255,0,0	2	1,1	0,1886
chr1	100405625	100411291	chr1:100405626-100411291_novel_junction	0	.	100405625	100411291	255,0,0	2	1,1	0,5665
chr1	100411360	100411944	chr1:100411361-100411944_novel_junction	0	.	100411360	100411944	255,0,0	2	1,1	0,583
chr1	100411360	100503286	chr1:100411361-100503286_novel_junction	0	.	100411360	100503286	255,0,0	2	1,1	0,91925
chr1	100474878	100476921	chr1:100474879-100476921_novel_junction	0	.	100474878	100476921	255,0,0	2	1,1	0,2042
chr1	100483370	100488013	chr1:100483371-100488013_novel_junction	0	.	100483370	100488013	255,0,0	2	1,1	0,4642
chr1	100503871	100508629	chr1:100503872-100508629_novel_junction	0	.	100503871	100508629	255,0,0	2	1,1	0,4757
chr1	100508784	100515465	chr1:100508785-100515465_novel_junction	0	.	100508784	100515465	255,0,0	2	1,1	0,6680
chr1	100533750	100535170	chr1:100533751-100535170_novel_junction	0	.	100533750	100535170	255,0,0	2	1,1	0,1419
chr1	100635633	100638887	chr1:100635634-100638887_novel_junction	0	.	100635633	100638887	255,0,0	2	1,1	0,3253
chr1	100732179	100733693	chr1:100732180-100733693_novel_junction	0	.	100732179	100733693	255,0,0	2	1,1	0,1513
chr1	100739007	100741155	chr1:100739008-100741155_novel_junction	0	.	100739007	100741155	255,0,0	2	1,1	0,2147
chr1	100950006	100951382	chr1:100950007-100951382_novel_junction	0	.	100950006	100951382	255,0,0	2	1,1	0,1375
chr1	101122359	101169841	chr1:101122360-101169841_novel_junction	0	.	101122359	101169841	255,0,0	2	1,1	0,47481
chr1	101440457	101461030	chr1:101440458-101461030_novel_junction	0	.	101440457	101461030	255,0,0	2	1,1	0,20572
chr1	101529194	101540832	chr1:101529195-101540832_novel_junction	0	.	101529194	101540832	255,0,0	2	1,1	0,11637
chr1	101543063	101552408	chr1:101543064-101552408_novel_junction	0	.	101543063	101552408	255,0,0	2	1,1	0,9344
chr1	101616463	101629011	chr1:101616464-101629011_novel_junction	0	.	101616463	101629011	255,0,0	2	1,1	0,12547
chr1	101629220	101629699	chr1:101629221-101629699_novel_junction	0	.	101629220	101629699	255,0,0	2	1,1	0,478
chr1	101703980	101704378	chr1:101703981-101704378_novel_junction	0	.	101703980	101704378	255,0,0	2	1,1	0,397
chr1	101705851	101707584	chr1:101705852-101707584_novel_junction	0	.	101705851	101707584	255,0,0	2	1,1	0,1732
chr1	101706090	101707584	chr1:101706091-101707584_novel_junction	0	.	101706090	101707584	255,0,0	2	1,1	0,1493
chr1	101707327	101707584	chr1:101707328-101707584_novel_junction	0	.	101707327	101707584	255,0,0	2	1,1	0,256
chr1	104238306	104243342	chr1:104238307-104243342_novel_junction	0	.	104238306	104243342	255,0,0	2	1,1	0,5035
chr1	106155565	106161481	chr1:106155566-106161481_novel_junction	0	.	106155565	106161481	255,0,0	2	1,1	0,5915
chr1	106565833	106569825	chr1:106565834-106569825_novel_junction	0	.	106565833	106569825	255,0,0	2	1,1	0,3991
chr1	106590916	106591705	chr1:106590917-106591705_novel_junction	0	.	106590916	106591705	255,0,0	2	1,1	0,788
chr1	106591817	106615580	chr1:106591818-106615580_novel_junction	0	.	106591817	106615580	255,0,0	2	1,1	0,23762
chr1	108878748	108879825	chr1:108878749-108879825_novel_junction	0	.	108878748	108879825	255,0,0	2	1,1	0,1076
chr1	108926235	108953126	chr1:108926236-108953126_novel_junction	0	.	108926235	108953126	255,0,0	2	1,1	0,26890
chr1	109238958	109240432	chr1:109238959-109240432_novel_junction	0	.	109238958	109240432	255,0,0	2	1,1	0,1473
chr1	109238972	109240569	chr1:109238973-109240569_novel_junction	0	.	109238972	109240569	255,0,0	2	1,1	0,1596
chr1	109238972	109241226	chr1:109238973-109241226_novel_junction	0	.	109238972	109241226	255,0,0	2	1,1	0,2253
chr1	109240480	109240569	chr1:109240481-109240569_novel_junction	0	.	109240480	109240569	255,0,0	2	1,1	0,88
chr1	109240484	109241226	chr1:109240485-109241226_novel_junction	0	.	109240484	109241226	255,0,0	2	1,1	0,741
chr1	109342926	109351405	chr1:109342927-109351405_novel_junction	0	.	109342926	109351405	255,0,0	2	1,1	0,8478
chr1	109350170	109350244	chr1:109350171-109350244_novel_junction	0	.	109350170	109350244	255,0,0	2	1,1	0,73
chr1	109350340	109351405	chr1:109350341-109351405_novel_junction	0	.	109350340	109351405	255,0,0	2	1,1	0,1064
chr1	109425246	109428129	chr1:109425247-109428129_novel_junction	0	.	109425246	109428129	255,0,0	2	1,1	0,2882
chr1	109475122	109477242	chr1:109475123-109477242_novel_junction	0	.	109475122	109477242	255,0,0	2	1,1	0,2119
chr1	109477563	109478866	chr1:109477564-109478866_novel_junction	0	.	109477563	109478866	255,0,0	2	1,1	0,1302
chr1	109479022	109479699	chr1:109479023-109479699_novel_junction	0	.	109479022	109479699	255,0,0	2	1,1	0,676
chr1	109480039	109480788	chr1:109480040-109480788_novel_junction	0	.	109480039	109480788	255,0,0	2	1,1	0,748
chr1	109525407	109525905	chr1:109525408-109525905_novel_junction	0	.	109525407	109525905	255,0,0	2	1,1	0,497
chr1	109608853	109618543	chr1:109608854-109618543_novel_junction	0	.	109608853	109618543	255,0,0	2	1,1	0,9689
chr1	109649280	109650543	chr1:109649281-109650543_novel_junction	0	.	109649280	109650543	255,0,0	2	1,1	0,1262
chr1	109649743	109656255	chr1:109649744-109656255_novel_junction	0	.	109649743	109656255	255,0,0	2	1,1	0,6511
chr1	109756749	109763709	chr1:109756750-109763709_novel_junction	0	.	109756749	109763709	255,0,0	2	1,1	0,6959
chr1	109816291	109816783	chr1:109816292-109816783_novel_junction	0	.	109816291	109816783	255,0,0	2	1,1	0,491
chr1	109816291	109817038	chr1:109816292-109817038_novel_junction	0	.	109816291	109817038	255,0,0	2	1,1	0,746
chr1	109825358	109825686	chr1:109825359-109825686_novel_junction	0	.	109825358	109825686	255,0,0	2	1,1	0,327
chr1	109912210	109935213	chr1:109912211-109935213_novel_junction	0	.	109912210	109935213	255,0,0	2	1,1	0,23002
chr1	109945148	109952550	chr1:109945149-109952550_novel_junction	0	.	109945148	109952550	255,0,0	2	1,1	0,7401
chr1	109954805	109957859	chr1:109954806-109957859_novel_junction	0	.	109954805	109957859	255,0,0	2	1,1	0,3053
chr1	110009754	110019398	chr1:110009755-110019398_novel_junction	0	.	110009754	110019398	255,0,0	2	1,1	0,9643
chr1	110204006	110235871	chr1:110204007-110235871_novel_junction	0	.	110204006	110235871	255,0,0	2	1,1	0,31864
chr1	110212334	110213909	chr1:110212335-110213909_novel_junction	0	.	110212334	110213909	255,0,0	2	1,1	0,1574
chr1	110217870	110236228	chr1:110217871-110236228_novel_junction	0	.	110217870	110236228	255,0,0	2	1,1	0,18357
chr1	110230530	110230739	chr1:110230531-110230739_novel_junction	0	.	110230530	110230739	255,0,0	2	1,1	0,208
chr1	110231946	110232896	chr1:110231947-110232896_novel_junction	0	.	110231946	110232896	255,0,0	2	1,1	0,949
chr1	110231946	110251103	chr1:110231947-110251103_novel_junction	0	.	110231946	110251103	255,0,0	2	1,1	0,19156
chr1	110233185	110259959	chr1:110233186-110259959_novel_junction	0	.	110233185	110259959	255,0,0	2	1,1	0,26773
chr1	110254448	110254915	chr1:110254449-110254915_novel_junction	0	.	110254448	110254915	255,0,0	2	1,1	0,466
chr1	110282114	110282337	chr1:110282115-110282337_novel_junction	0	.	110282114	110282337	255,0,0	2	1,1	0,222
chr1	110295341	110295507	chr1:110295342-110295507_novel_junction	0	.	110295341	110295507	255,0,0	2	1,1	0,165
chr1	110295341	110295511	chr1:110295342-110295511_novel_junction	0	.	110295341	110295511	255,0,0	2	1,1	0,169
chr1	110561271	110561497	chr1:110561272-110561497_novel_junction	0	.	110561271	110561497	255,0,0	2	1,1	0,225
chr1	110562247	110564296	chr1:110562248-110564296_novel_junction	0	.	110562247	110564296	255,0,0	2	1,1	0,2048
chr1	110858372	110861387	chr1:110858373-110861387_novel_junction	0	.	110858372	110861387	255,0,0	2	1,1	0,3014
chr1	110954914	110956774	chr1:110954915-110956774_novel_junction	0	.	110954914	110956774	255,0,0	2	1,1	0,1859
chr1	111016703	111017330	chr1:111016704-111017330_novel_junction	0	.	111016703	111017330	255,0,0	2	1,1	0,626
chr1	111202207	111210845	chr1:111202208-111210845_novel_junction	0	.	111202207	111210845	255,0,0	2	1,1	0,8637
chr1	111210965	111214098	chr1:111210966-111214098_novel_junction	0	.	111210965	111214098	255,0,0	2	1,1	0,3132
chr1	111212450	111214098	chr1:111212451-111214098_novel_junction	0	.	111212450	111214098	255,0,0	2	1,1	0,1647
chr1	111420306	111492473	chr1:111420307-111492473_novel_junction	0	.	111420306	111492473	255,0,0	2	1,1	0,72166
chr1	111435154	111437582	chr1:111435155-111437582_novel_junction	0	.	111435154	111437582	255,0,0	2	1,1	0,2427
chr1	111437022	111439275	chr1:111437023-111439275_novel_junction	0	.	111437022	111439275	255,0,0	2	1,1	0,2252
chr1	111437676	111440431	chr1:111437677-111440431_novel_junction	0	.	111437676	111440431	255,0,0	2	1,1	0,2754
chr1	111703917	111715736	chr1:111703918-111715736_novel_junction	0	.	111703917	111715736	255,0,0	2	1,1	0,11818
chr1	111722385	111726876	chr1:111722386-111726876_novel_junction	0	.	111722385	111726876	255,0,0	2	1,1	0,4490
chr1	111726964	111728751	chr1:111726965-111728751_novel_junction	0	.	111726964	111728751	255,0,0	2	1,1	0,1786
chr1	111726964	111729631	chr1:111726965-111729631_novel_junction	0	.	111726964	111729631	255,0,0	2	1,1	0,2666
chr1	111733686	111734762	chr1:111733687-111734762_novel_junction	0	.	111733686	111734762	255,0,0	2	1,1	0,1075
chr1	111737347	111738290	chr1:111737348-111738290_novel_junction	0	.	111737347	111738290	255,0,0	2	1,1	0,942
chr1	111866990	111867109	chr1:111866991-111867109_novel_junction	0	.	111866990	111867109	255,0,0	2	1,1	0,118
chr1	111867504	111889532	chr1:111867505-111889532_novel_junction	0	.	111867504	111889532	255,0,0	2	1,1	0,22027
chr1	111991570	111992034	chr1:111991571-111992034_novel_junction	0	.	111991570	111992034	255,0,0	2	1,1	0,463
chr1	111998870	112002079	chr1:111998871-112002079_novel_junction	0	.	111998870	112002079	255,0,0	2	1,1	0,3208
chr1	112010880	112016577	chr1:112010881-112016577_novel_junction	0	.	112010880	112016577	255,0,0	2	1,1	0,5696
chr1	112019488	112020273	chr1:112019489-112020273_novel_junction	0	.	112019488	112020273	255,0,0	2	1,1	0,784
chr1	112019699	112019956	chr1:112019700-112019956_novel_junction	0	.	112019699	112019956	255,0,0	2	1,1	0,256
chr1	112020049	112020605	chr1:112020050-112020605_novel_junction	0	.	112020049	112020605	255,0,0	2	1,1	0,555
chr1	112026286	112028362	chr1:112026287-112028362_novel_junction	0	.	112026286	112028362	255,0,0	2	1,1	0,2075
chr1	112026375	112028362	chr1:112026376-112028362_novel_junction	0	.	112026375	112028362	255,0,0	2	1,1	0,1986
chr1	112229334	112255197	chr1:112229335-112255197_novel_junction	0	.	112229334	112255197	255,0,0	2	1,1	0,25862
chr1	112233985	112237963	chr1:112233986-112237963_novel_junction	0	.	112233985	112237963	255,0,0	2	1,1	0,3977
chr1	112233985	112237967	chr1:112233986-112237967_novel_junction	0	.	112233985	112237967	255,0,0	2	1,1	0,3981
chr1	112242228	112245958	chr1:112242229-112245958_novel_junction	0	.	112242228	112245958	255,0,0	2	1,1	0,3729
chr1	112243675	112245958	chr1:112243676-112245958_novel_junction	0	.	112243675	112245958	255,0,0	2	1,1	0,2282
chr1	112251885	112255060	chr1:112251886-112255060_novel_junction	0	.	112251885	112255060	255,0,0	2	1,1	0,3174
chr1	112305628	112307024	chr1:112305629-112307024_novel_junction	0	.	112305628	112307024	255,0,0	2	1,1	0,1395
chr1	112329727	112331391	chr1:112329728-112331391_novel_junction	0	.	112329727	112331391	255,0,0	2	1,1	0,1663
chr1	112777520	112813974	chr1:112777521-112813974_novel_junction	0	.	112777520	112813974	255,0,0	2	1,1	0,36453
chr1	113143469	113145573	chr1:113143470-113145573_novel_junction	0	.	113143469	113145573	255,0,0	2	1,1	0,2103
chr1	113202400	113209251	chr1:113202401-113209251_novel_junction	0	.	113202400	113209251	255,0,0	2	1,1	0,6850
chr1	113212226	113212518	chr1:113212227-113212518_novel_junction	0	.	113212226	113212518	255,0,0	2	1,1	0,291
chr1	113238904	113239059	chr1:113238905-113239059_novel_junction	0	.	113238904	113239059	255,0,0	2	1,1	0,154
chr1	113242233	113242285	chr1:113242234-113242285_novel_junction	0	.	113242233	113242285	255,0,0	2	1,1	0,51
chr1	113247789	113253082	chr1:113247790-113253082_novel_junction	0	.	113247789	113253082	255,0,0	2	1,1	0,5292
chr1	114438659	114440462	chr1:114438660-114440462_novel_junction	0	.	114438659	114440462	255,0,0	2	1,1	0,1802
chr1	114512818	114514521	chr1:114512819-114514521_novel_junction	0	.	114512818	114514521	255,0,0	2	1,1	0,1702
chr1	115116998	115118211	chr1:115116999-115118211_novel_junction	0	.	115116998	115118211	255,0,0	2	1,1	0,1212
chr1	115269710	115275225	chr1:115269711-115275225_novel_junction	0	.	115269710	115275225	255,0,0	2	1,1	0,5514
chr1	115273022	115273129	chr1:115273023-115273129_novel_junction	0	.	115273022	115273129	255,0,0	2	1,1	0,106
chr1	115273042	115273150	chr1:115273043-115273150_novel_junction	0	.	115273042	115273150	255,0,0	2	1,1	0,107
chr1	115275488	115276353	chr1:115275489-115276353_novel_junction	0	.	115275488	115276353	255,0,0	2	1,1	0,864
chr1	115284235	115292442	chr1:115284236-115292442_novel_junction	0	.	115284235	115292442	255,0,0	2	1,1	0,8206
chr1	115284293	115287778	chr1:115284294-115287778_novel_junction	0	.	115284293	115287778	255,0,0	2	1,1	0,3484
chr1	115287865	115292442	chr1:115287866-115292442_novel_junction	0	.	115287865	115292442	255,0,0	2	1,1	0,4576
chr1	115399895	115401168	chr1:115399896-115401168_novel_junction	0	.	115399895	115401168	255,0,0	2	1,1	0,1272
chr1	115442118	115442451	chr1:115442119-115442451_novel_junction	0	.	115442118	115442451	255,0,0	2	1,1	0,332
chr1	115906205	115907393	chr1:115906206-115907393_novel_junction	0	.	115906205	115907393	255,0,0	2	1,1	0,1187
chr1	116465655	116466692	chr1:116465656-116466692_novel_junction	0	.	116465655	116466692	255,0,0	2	1,1	0,1036
chr1	116576491	116577808	chr1:116576492-116577808_novel_junction	0	.	116576491	116577808	255,0,0	2	1,1	0,1316
chr1	116784469	116784629	chr1:116784470-116784629_novel_junction	0	.	116784469	116784629	255,0,0	2	1,1	0,159
chr1	116930865	116931264	chr1:116930866-116931264_novel_junction	0	.	116930865	116931264	255,0,0	2	1,1	0,398
chr1	116936344	116939220	chr1:116936345-116939220_novel_junction	0	.	116936344	116939220	255,0,0	2	1,1	0,2875
chr1	117009100	117020674	chr1:117009101-117020674_novel_junction	0	.	117009100	117020674	255,0,0	2	1,1	0,11573
chr1	117060486	117061853	chr1:117060487-117061853_novel_junction	0	.	117060486	117061853	255,0,0	2	1,1	0,1366
chr1	117303253	117311086	chr1:117303254-117311086_novel_junction	0	.	117303253	117311086	255,0,0	2	1,1	0,7832
chr1	117552851	117554391	chr1:117552852-117554391_novel_junction	0	.	117552851	117554391	255,0,0	2	1,1	0,1539
chr1	117671662	117682437	chr1:117671663-117682437_novel_junction	0	.	117671662	117682437	255,0,0	2	1,1	0,10774
chr1	118149795	118165464	chr1:118149796-118165464_novel_junction	0	.	118149795	118165464	255,0,0	2	1,1	0,15668
chr1	118496707	118506422	chr1:118496708-118506422_novel_junction	0	.	118496707	118506422	255,0,0	2	1,1	0,9714
chr1	118501625	118502117	chr1:118501626-118502117_novel_junction	0	.	118501625	118502117	255,0,0	2	1,1	0,491
chr1	118640473	118644363	chr1:118640474-118644363_novel_junction	0	.	118640473	118644363	255,0,0	2	1,1	0,3889
chr1	118680662	118690763	chr1:118680663-118690763_novel_junction	0	.	118680662	118690763	255,0,0	2	1,1	0,10100
chr1	119474454	119526213	chr1:119474455-119526213_novel_junction	0	.	119474454	119526213	255,0,0	2	1,1	0,51758
chr1	119885974	119886750	chr1:119885975-119886750_novel_junction	0	.	119885974	119886750	255,0,0	2	1,1	0,775
chr1	119886215	119886750	chr1:119886216-119886750_novel_junction	0	.	119886215	119886750	255,0,0	2	1,1	0,534
chr1	119886842	119886980	chr1:119886843-119886980_novel_junction	0	.	119886842	119886980	255,0,0	2	1,1	0,137
chr1	119887067	119891139	chr1:119887068-119891139_novel_junction	0	.	119887067	119891139	255,0,0	2	1,1	0,4071
chr1	119887100	119891139	chr1:119887101-119891139_novel_junction	0	.	119887100	119891139	255,0,0	2	1,1	0,4038
chr1	119899175	119903224	chr1:119899176-119903224_novel_junction	0	.	119899175	119903224	255,0,0	2	1,1	0,4048
chr1	119899175	119903344	chr1:119899176-119903344_novel_junction	0	.	119899175	119903344	255,0,0	2	1,1	0,4168
chr1	119903316	119906786	chr1:119903317-119906786_novel_junction	0	.	119903316	119906786	255,0,0	2	1,1	0,3469
chr1	119903316	119921802	chr1:119903317-119921802_novel_junction	0	.	119903316	119921802	255,0,0	2	1,1	0,18485
chr1	119927675	119927768	chr1:119927676-119927768_novel_junction	0	.	119927675	119927768	255,0,0	2	1,1	0,92
chr1	119927675	119934733	chr1:119927676-119934733_novel_junction	0	.	119927675	119934733	255,0,0	2	1,1	0,7057
chr1	120168759	120190694	chr1:120168760-120190694_novel_junction	0	.	120168759	120190694	255,0,0	2	1,1	0,21934
chr1	120272255	120277257	chr1:120272256-120277257_novel_junction	0	.	120272255	120277257	255,0,0	2	1,1	0,5001
chr1	120284498	120285430	chr1:120284499-120285430_novel_junction	0	.	120284498	120285430	255,0,0	2	1,1	0,931
chr1	120291463	120293423	chr1:120291464-120293423_novel_junction	0	.	120291463	120293423	255,0,0	2	1,1	0,1959
chr1	120594392	120608984	chr1:120594393-120608984_novel_junction	0	.	120594392	120608984	255,0,0	2	1,1	0,14591
chr1	121139163	121169842	chr1:121139164-121169842_novel_junction	0	.	121139163	121169842	255,0,0	2	1,1	0,30678
chr1	121169923	121201873	chr1:121169924-121201873_novel_junction	0	.	121169923	121201873	255,0,0	2	1,1	0,31949
chr1	121252299	121253321	chr1:121252300-121253321_novel_junction	0	.	121252299	121253321	255,0,0	2	1,1	0,1021
chr1	142781862	142782348	chr1:142781863-142782348_novel_junction	0	.	142781862	142782348	255,0,0	2	1,1	0,485
chr1	142785534	142805094	chr1:142785535-142805094_novel_junction	0	.	142785534	142805094	255,0,0	2	1,1	0,19559
chr1	142827183	142828738	chr1:142827184-142828738_novel_junction	0	.	142827183	142828738	255,0,0	2	1,1	0,1554
chr1	142888796	142890814	chr1:142888797-142890814_novel_junction	0	.	142888796	142890814	255,0,0	2	1,1	0,2017
chr1	144013813	144013901	chr1:144013814-144013901_novel_junction	0	.	144013813	144013901	255,0,0	2	1,1	0,87
chr1	144014092	144048709	chr1:144014093-144048709_novel_junction	0	.	144014092	144048709	255,0,0	2	1,1	0,34616
chr1	144048768	144053506	chr1:144048769-144053506_novel_junction	0	.	144048768	144053506	255,0,0	2	1,1	0,4737
chr1	144300754	144301350	chr1:144300755-144301350_novel_junction	0	.	144300754	144301350	255,0,0	2	1,1	0,595
chr1	144335714	144336229	chr1:144335715-144336229_novel_junction	0	.	144335714	144336229	255,0,0	2	1,1	0,514
chr1	144481764	144485165	chr1:144481765-144485165_novel_junction	0	.	144481764	144485165	255,0,0	2	1,1	0,3400
chr1	144515963	144516478	chr1:144515964-144516478_novel_junction	0	.	144515963	144516478	255,0,0	2	1,1	0,514
chr1	144614997	144621447	chr1:144614998-144621447_novel_junction	0	.	144614997	144621447	255,0,0	2	1,1	0,6449
chr1	144833620	144852394	chr1:144833621-144852394_novel_junction	0	.	144833620	144852394	255,0,0	2	1,1	0,18773
chr1	144852151	144852394	chr1:144852152-144852394_novel_junction	0	.	144852151	144852394	255,0,0	2	1,1	0,242
chr1	144852442	144853219	chr1:144852443-144853219_novel_junction	0	.	144852442	144853219	255,0,0	2	1,1	0,776
chr1	144853269	144854165	chr1:144853270-144854165_novel_junction	0	.	144853269	144854165	255,0,0	2	1,1	0,895
chr1	144853278	144854165	chr1:144853279-144854165_novel_junction	0	.	144853278	144854165	255,0,0	2	1,1	0,886
chr1	144857041	144859759	chr1:144857042-144859759_novel_junction	0	.	144857041	144859759	255,0,0	2	1,1	0,2717
chr1	144857041	144863318	chr1:144857042-144863318_novel_junction	0	.	144857041	144863318	255,0,0	2	1,1	0,6276
chr1	144868141	144871696	chr1:144868142-144871696_novel_junction	0	.	144868141	144871696	255,0,0	2	1,1	0,3554
chr1	144942782	144946625	chr1:144942783-144946625_novel_junction	0	.	144942782	144946625	255,0,0	2	1,1	0,3842
chr1	144955291	144982706	chr1:144955292-144982706_novel_junction	0	.	144955291	144982706	255,0,0	2	1,1	0,27414
chr1	144955291	145015860	chr1:144955292-145015860_novel_junction	0	.	144955291	145015860	255,0,0	2	1,1	0,60568
chr1	145016010	145075630	chr1:145016011-145075630_novel_junction	0	.	145016010	145075630	255,0,0	2	1,1	0,59619
chr1	145016495	145017981	chr1:145016496-145017981_novel_junction	0	.	145016495	145017981	255,0,0	2	1,1	0,1485
chr1	145096620	145109524	chr1:145096621-145109524_novel_junction	0	.	145096620	145109524	255,0,0	2	1,1	0,12903
chr1	145112518	145113517	chr1:145112519-145113517_novel_junction	0	.	145112518	145113517	255,0,0	2	1,1	0,998
chr1	145116309	145203947	chr1:145116310-145203947_novel_junction	0	.	145116309	145203947	255,0,0	2	1,1	0,87637
chr1	145202518	145208760	chr1:145202519-145208760_novel_junction	0	.	145202518	145208760	255,0,0	2	1,1	0,6241
chr1	145246591	145248813	chr1:145246592-145248813_novel_junction	0	.	145246591	145248813	255,0,0	2	1,1	0,2221
chr1	145290510	145293114	chr1:145290511-145293114_novel_junction	0	.	145290510	145293114	255,0,0	2	1,1	0,2603
chr1	145415837	145416392	chr1:145415838-145416392_novel_junction	0	.	145415837	145416392	255,0,0	2	1,1	0,554
chr1	145428784	145441738	chr1:145428785-145441738_novel_junction	0	.	145428784	145441738	255,0,0	2	1,1	0,12953
chr1	145460262	145475984	chr1:145460263-145475984_novel_junction	0	.	145460262	145475984	255,0,0	2	1,1	0,15721
chr1	145470484	145473515	chr1:145470485-145473515_novel_junction	0	.	145470484	145473515	255,0,0	2	1,1	0,3030
chr1	145492374	145498103	chr1:145492375-145498103_novel_junction	0	.	145492374	145498103	255,0,0	2	1,1	0,5728
chr1	145507770	145508016	chr1:145507771-145508016_novel_junction	0	.	145507770	145508016	255,0,0	2	1,1	0,245
chr1	145519563	145522514	chr1:145519564-145522514_novel_junction	0	.	145519563	145522514	255,0,0	2	1,1	0,2950
chr1	145536965	145537157	chr1:145536966-145537157_novel_junction	0	.	145536965	145537157	255,0,0	2	1,1	0,191
chr1	145538807	145539365	chr1:145538808-145539365_novel_junction	0	.	145538807	145539365	255,0,0	2	1,1	0,557
chr1	145584016	145584129	chr1:145584017-145584129_novel_junction	0	.	145584016	145584129	255,0,0	2	1,1	0,112
chr1	145598615	145600312	chr1:145598616-145600312_novel_junction	0	.	145598615	145600312	255,0,0	2	1,1	0,1696
chr1	145598615	145600339	chr1:145598616-145600339_novel_junction	0	.	145598615	145600339	255,0,0	2	1,1	0,1723
chr1	145611340	145640883	chr1:145611341-145640883_novel_junction	0	.	145611340	145640883	255,0,0	2	1,1	0,29542
chr1	145646172	145646279	chr1:145646173-145646279_novel_junction	0	.	145646172	145646279	255,0,0	2	1,1	0,106
chr1	145646468	145650483	chr1:145646469-145650483_novel_junction	0	.	145646468	145650483	255,0,0	2	1,1	0,4014
chr1	145682093	145684585	chr1:145682094-145684585_novel_junction	0	.	145682093	145684585	255,0,0	2	1,1	0,2491
chr1	145706829	145715526	chr1:145706830-145715526_novel_junction	0	.	145706829	145715526	255,0,0	2	1,1	0,8696
chr1	145764866	145764992	chr1:145764867-145764992_novel_junction	0	.	145764866	145764992	255,0,0	2	1,1	0,125
chr1	145923469	145923595	chr1:145923470-145923595_novel_junction	0	.	145923469	145923595	255,0,0	2	1,1	0,125
chr1	145927240	145927658	chr1:145927241-145927658_novel_junction	0	.	145927240	145927658	255,0,0	2	1,1	0,417
chr1	146093438	146093589	chr1:146093439-146093589_novel_junction	0	.	146093438	146093589	255,0,0	2	1,1	0,150
chr1	146093438	146094238	chr1:146093439-146094238_novel_junction	0	.	146093438	146094238	255,0,0	2	1,1	0,799
chr1	146094311	146104695	chr1:146094312-146104695_novel_junction	0	.	146094311	146104695	255,0,0	2	1,1	0,10383
chr1	146571476	146573038	chr1:146571477-146573038_novel_junction	0	.	146571476	146573038	255,0,0	2	1,1	0,1561
chr1	146573250	146581444	chr1:146573251-146581444_novel_junction	0	.	146573250	146581444	255,0,0	2	1,1	0,8193
chr1	146646163	146686123	chr1:146646164-146686123_novel_junction	0	.	146646163	146686123	255,0,0	2	1,1	0,39959
chr1	146696652	146696879	chr1:146696653-146696879_novel_junction	0	.	146696652	146696879	255,0,0	2	1,1	0,226
chr1	146740536	146743832	chr1:146740537-146743832_novel_junction	0	.	146740536	146743832	255,0,0	2	1,1	0,3295
chr1	146950726	146986158	chr1:146950727-146986158_novel_junction	0	.	146950726	146986158	255,0,0	2	1,1	0,35431
chr1	147465175	147465301	chr1:147465176-147465301_novel_junction	0	.	147465175	147465301	255,0,0	2	1,1	0,125
chr1	147636144	147646528	chr1:147636145-147646528_novel_junction	0	.	147636144	147646528	255,0,0	2	1,1	0,10383
chr1	147700340	147718154	chr1:147700341-147718154_novel_junction	0	.	147700340	147718154	255,0,0	2	1,1	0,17813
chr1	147700928	147718154	chr1:147700929-147718154_novel_junction	0	.	147700928	147718154	255,0,0	2	1,1	0,17225
chr1	147763406	147767857	chr1:147763407-147767857_novel_junction	0	.	147763406	147767857	255,0,0	2	1,1	0,4450
chr1	147763409	147767857	chr1:147763410-147767857_novel_junction	0	.	147763409	147767857	255,0,0	2	1,1	0,4447
chr1	147900993	147904232	chr1:147900994-147904232_novel_junction	0	.	147900993	147904232	255,0,0	2	1,1	0,3238
chr1	147927679	147930762	chr1:147927680-147930762_novel_junction	0	.	147927679	147930762	255,0,0	2	1,1	0,3082
chr1	147995012	148000671	chr1:147995013-148000671_novel_junction	0	.	147995012	148000671	255,0,0	2	1,1	0,5658
chr1	148004790	148007039	chr1:148004791-148007039_novel_junction	0	.	148004790	148007039	255,0,0	2	1,1	0,2248
chr1	148252837	148263081	chr1:148252838-148263081_novel_junction	0	.	148252837	148263081	255,0,0	2	1,1	0,10243
chr1	148347047	148354226	chr1:148347048-148354226_novel_junction	0	.	148347047	148354226	255,0,0	2	1,1	0,7178
chr1	148558285	148558616	chr1:148558286-148558616_novel_junction	0	.	148558285	148558616	255,0,0	2	1,1	0,330
chr1	148561114	148565503	chr1:148561115-148565503_novel_junction	0	.	148561114	148565503	255,0,0	2	1,1	0,4388
chr1	148574986	148577358	chr1:148574987-148577358_novel_junction	0	.	148574986	148577358	255,0,0	2	1,1	0,2371
chr1	149230772	149231543	chr1:149230773-149231543_novel_junction	0	.	149230772	149231543	255,0,0	2	1,1	0,770
chr1	149577661	149615765	chr1:149577662-149615765_novel_junction	0	.	149577661	149615765	255,0,0	2	1,1	0,38103
chr1	149615950	149616546	chr1:149615951-149616546_novel_junction	0	.	149615950	149616546	255,0,0	2	1,1	0,595
chr1	149616110	149616549	chr1:149616111-149616549_novel_junction	0	.	149616110	149616549	255,0,0	2	1,1	0,438
chr1	149616229	149616546	chr1:149616230-149616546_novel_junction	0	.	149616229	149616546	255,0,0	2	1,1	0,316
chr1	149671859	149672301	chr1:149671860-149672301_novel_junction	0	.	149671859	149672301	255,0,0	2	1,1	0,441
chr1	149943178	149982397	chr1:149943179-149982397_novel_junction	0	.	149943178	149982397	255,0,0	2	1,1	0,39218
chr1	150020526	150022459	chr1:150020527-150022459_novel_junction	0	.	150020526	150022459	255,0,0	2	1,1	0,1932
chr1	150128399	150129053	chr1:150128400-150129053_novel_junction	0	.	150128399	150129053	255,0,0	2	1,1	0,653
chr1	150239877	150241098	chr1:150239878-150241098_novel_junction	0	.	150239877	150241098	255,0,0	2	1,1	0,1220
chr1	150241728	150252235	chr1:150241729-150252235_novel_junction	0	.	150241728	150252235	255,0,0	2	1,1	0,10506
chr1	150245265	150248150	chr1:150245266-150248150_novel_junction	0	.	150245265	150248150	255,0,0	2	1,1	0,2884
chr1	150248207	150248935	chr1:150248208-150248935_novel_junction	0	.	150248207	150248935	255,0,0	2	1,1	0,727
chr1	150252127	150253246	chr1:150252128-150253246_novel_junction	0	.	150252127	150253246	255,0,0	2	1,1	0,1118
chr1	150252415	150254422	chr1:150252416-150254422_novel_junction	0	.	150252415	150254422	255,0,0	2	1,1	0,2006
chr1	150317022	150318884	chr1:150317023-150318884_novel_junction	0	.	150317022	150318884	255,0,0	2	1,1	0,1861
chr1	150318976	150321633	chr1:150318977-150321633_novel_junction	0	.	150318976	150321633	255,0,0	2	1,1	0,2656
chr1	150432792	150443037	chr1:150432793-150443037_novel_junction	0	.	150432792	150443037	255,0,0	2	1,1	0,10244
chr1	150443455	150444359	chr1:150443456-150444359_novel_junction	0	.	150443455	150444359	255,0,0	2	1,1	0,903
chr1	150464964	150469286	chr1:150464965-150469286_novel_junction	0	.	150464964	150469286	255,0,0	2	1,1	0,4321
chr1	150528040	150528673	chr1:150528041-150528673_novel_junction	0	.	150528040	150528673	255,0,0	2	1,1	0,632
chr1	150528841	150529415	chr1:150528842-150529415_novel_junction	0	.	150528841	150529415	255,0,0	2	1,1	0,573
chr1	150596860	150597173	chr1:150596861-150597173_novel_junction	0	.	150596860	150597173	255,0,0	2	1,1	0,312
chr1	150598283	150599500	chr1:150598284-150599500_novel_junction	0	.	150598283	150599500	255,0,0	2	1,1	0,1216
chr1	150602977	150607307	chr1:150602978-150607307_novel_junction	0	.	150602977	150607307	255,0,0	2	1,1	0,4329
chr1	150621223	150636108	chr1:150621224-150636108_novel_junction	0	.	150621223	150636108	255,0,0	2	1,1	0,14884
chr1	150667325	150668206	chr1:150667326-150668206_novel_junction	0	.	150667325	150668206	255,0,0	2	1,1	0,880
chr1	150668336	150669468	chr1:150668337-150669468_novel_junction	0	.	150668336	150669468	255,0,0	2	1,1	0,1131
chr1	150670601	150672588	chr1:150670602-150672588_novel_junction	0	.	150670601	150672588	255,0,0	2	1,1	0,1986
chr1	150781958	150783938	chr1:150781959-150783938_novel_junction	0	.	150781958	150783938	255,0,0	2	1,1	0,1979
chr1	150938218	150938308	chr1:150938219-150938308_novel_junction	0	.	150938218	150938308	255,0,0	2	1,1	0,89
chr1	150940649	150940871	chr1:150940650-150940871_novel_junction	0	.	150940649	150940871	255,0,0	2	1,1	0,221
chr1	150970254	150970599	chr1:150970255-150970599_novel_junction	0	.	150970254	150970599	255,0,0	2	1,1	0,344
chr1	150972442	150972933	chr1:150972443-150972933_novel_junction	0	.	150972442	150972933	255,0,0	2	1,1	0,490
chr1	150975181	150978788	chr1:150975182-150978788_novel_junction	0	.	150975181	150978788	255,0,0	2	1,1	0,3606
chr1	150975181	150980724	chr1:150975182-150980724_novel_junction	0	.	150975181	150980724	255,0,0	2	1,1	0,5542
chr1	151026796	151028153	chr1:151026797-151028153_novel_junction	0	.	151026796	151028153	255,0,0	2	1,1	0,1356
chr1	151027604	151028153	chr1:151027605-151028153_novel_junction	0	.	151027604	151028153	255,0,0	2	1,1	0,548
chr1	151108638	151109333	chr1:151108639-151109333_novel_junction	0	.	151108638	151109333	255,0,0	2	1,1	0,694
chr1	151110881	151111901	chr1:151110882-151111901_novel_junction	0	.	151110881	151111901	255,0,0	2	1,1	0,1019
chr1	151116909	151118905	chr1:151116910-151118905_novel_junction	0	.	151116909	151118905	255,0,0	2	1,1	0,1995
chr1	151129197	151131169	chr1:151129198-151131169_novel_junction	0	.	151129197	151131169	255,0,0	2	1,1	0,1971
chr1	151129197	151138947	chr1:151129198-151138947_novel_junction	0	.	151129197	151138947	255,0,0	2	1,1	0,9749
chr1	151139479	151139597	chr1:151139480-151139597_novel_junction	0	.	151139479	151139597	255,0,0	2	1,1	0,117
chr1	151139889	151140625	chr1:151139890-151140625_novel_junction	0	.	151139889	151140625	255,0,0	2	1,1	0,735
chr1	151139889	151140670	chr1:151139890-151140670_novel_junction	0	.	151139889	151140670	255,0,0	2	1,1	0,780
chr1	151143138	151144109	chr1:151143139-151144109_novel_junction	0	.	151143138	151144109	255,0,0	2	1,1	0,970
chr1	151143538	151144130	chr1:151143539-151144130_novel_junction	0	.	151143538	151144130	255,0,0	2	1,1	0,591
chr1	151144832	151146867	chr1:151144833-151146867_novel_junction	0	.	151144832	151146867	255,0,0	2	1,1	0,2034
chr1	151149506	151156793	chr1:151149507-151156793_novel_junction	0	.	151149506	151156793	255,0,0	2	1,1	0,7286
chr1	151158425	151162607	chr1:151158426-151162607_novel_junction	0	.	151158425	151162607	255,0,0	2	1,1	0,4181
chr1	151212514	151214604	chr1:151212515-151214604_novel_junction	0	.	151212514	151214604	255,0,0	2	1,1	0,2089
chr1	151227278	151234637	chr1:151227279-151234637_novel_junction	0	.	151227278	151234637	255,0,0	2	1,1	0,7358
chr1	151227283	151236390	chr1:151227284-151236390_novel_junction	0	.	151227283	151236390	255,0,0	2	1,1	0,9106
chr1	151227283	151237308	chr1:151227284-151237308_novel_junction	0	.	151227283	151237308	255,0,0	2	1,1	0,10024
chr1	151237393	151237870	chr1:151237394-151237870_novel_junction	0	.	151237393	151237870	255,0,0	2	1,1	0,476
chr1	151237503	151237642	chr1:151237504-151237642_novel_junction	0	.	151237503	151237642	255,0,0	2	1,1	0,138
chr1	151261181	151261854	chr1:151261182-151261854_novel_junction	0	.	151261181	151261854	255,0,0	2	1,1	0,672
chr1	151338321	151339198	chr1:151338322-151339198_novel_junction	0	.	151338321	151339198	255,0,0	2	1,1	0,876
chr1	151340794	151342189	chr1:151340795-151342189_novel_junction	0	.	151340794	151342189	255,0,0	2	1,1	0,1394
chr1	151341631	151341918	chr1:151341632-151341918_novel_junction	0	.	151341631	151341918	255,0,0	2	1,1	0,286
chr1	151583514	151585667	chr1:151583515-151585667_novel_junction	0	.	151583514	151585667	255,0,0	2	1,1	0,2152
chr1	151682266	151683172	chr1:151682267-151683172_novel_junction	0	.	151682266	151683172	255,0,0	2	1,1	0,905
chr1	151683356	151687070	chr1:151683357-151687070_novel_junction	0	.	151683356	151687070	255,0,0	2	1,1	0,3713
chr1	151729750	151732045	chr1:151729751-151732045_novel_junction	0	.	151729750	151732045	255,0,0	2	1,1	0,2294
chr1	151736040	151739639	chr1:151736041-151739639_novel_junction	0	.	151736040	151739639	255,0,0	2	1,1	0,3598
chr1	151738504	151739178	chr1:151738505-151739178_novel_junction	0	.	151738504	151739178	255,0,0	2	1,1	0,673
chr1	151738504	151739639	chr1:151738505-151739639_novel_junction	0	.	151738504	151739639	255,0,0	2	1,1	0,1134
chr1	151739774	151740436	chr1:151739775-151740436_novel_junction	0	.	151739774	151740436	255,0,0	2	1,1	0,661
chr1	151740708	151743553	chr1:151740709-151743553_novel_junction	0	.	151740708	151743553	255,0,0	2	1,1	0,2844
chr1	151815783	151816521	chr1:151815784-151816521_novel_junction	0	.	151815783	151816521	255,0,0	2	1,1	0,737
chr1	152020383	152020749	chr1:152020384-152020749_novel_junction	0	.	152020383	152020749	255,0,0	2	1,1	0,365
chr1	152020383	152020753	chr1:152020384-152020753_novel_junction	0	.	152020383	152020753	255,0,0	2	1,1	0,369
chr1	152020909	152021034	chr1:152020910-152021034_novel_junction	0	.	152020909	152021034	255,0,0	2	1,1	0,124
chr1	153085227	153091829	chr1:153085228-153091829_novel_junction	0	.	153085227	153091829	255,0,0	2	1,1	0,6601
chr1	153113203	153113672	chr1:153113204-153113672_novel_junction	0	.	153113203	153113672	255,0,0	2	1,1	0,468
chr1	153330356	153330749	chr1:153330357-153330749_novel_junction	0	.	153330356	153330749	255,0,0	2	1,1	0,392
chr1	153330878	153333120	chr1:153330879-153333120_novel_junction	0	.	153330878	153333120	255,0,0	2	1,1	0,2241
chr1	153362717	153362871	chr1:153362718-153362871_novel_junction	0	.	153362717	153362871	255,0,0	2	1,1	0,153
chr1	153363046	153363517	chr1:153363047-153363517_novel_junction	0	.	153363046	153363517	255,0,0	2	1,1	0,470
chr1	153363049	153363517	chr1:153363050-153363517_novel_junction	0	.	153363049	153363517	255,0,0	2	1,1	0,467
chr1	153507835	153508265	chr1:153507836-153508265_novel_junction	0	.	153507835	153508265	255,0,0	2	1,1	0,429
chr1	153507835	153508584	chr1:153507836-153508584_novel_junction	0	.	153507835	153508584	255,0,0	2	1,1	0,748
chr1	153507835	153508593	chr1:153507836-153508593_novel_junction	0	.	153507835	153508593	255,0,0	2	1,1	0,757
chr1	153516397	153517130	chr1:153516398-153517130_novel_junction	0	.	153516397	153517130	255,0,0	2	1,1	0,732
chr1	153517284	153517956	chr1:153517285-153517956_novel_junction	0	.	153517284	153517956	255,0,0	2	1,1	0,671
chr1	153536362	153580475	chr1:153536363-153580475_novel_junction	0	.	153536362	153580475	255,0,0	2	1,1	0,44112
chr1	153578746	153580475	chr1:153578747-153580475_novel_junction	0	.	153578746	153580475	255,0,0	2	1,1	0,1728
chr1	153578771	153580475	chr1:153578772-153580475_novel_junction	0	.	153578771	153580475	255,0,0	2	1,1	0,1703
chr1	153591513	153592997	chr1:153591514-153592997_novel_junction	0	.	153591513	153592997	255,0,0	2	1,1	0,1483
chr1	153591513	153597780	chr1:153591514-153597780_novel_junction	0	.	153591513	153597780	255,0,0	2	1,1	0,6266
chr1	153593033	153598796	chr1:153593034-153598796_novel_junction	0	.	153593033	153598796	255,0,0	2	1,1	0,5762
chr1	153597816	153598796	chr1:153597817-153598796_novel_junction	0	.	153597816	153598796	255,0,0	2	1,1	0,979
chr1	153599008	153599170	chr1:153599009-153599170_novel_junction	0	.	153599008	153599170	255,0,0	2	1,1	0,161
chr1	153599008	153600597	chr1:153599009-153600597_novel_junction	0	.	153599008	153600597	255,0,0	2	1,1	0,1588
chr1	153600971	153601636	chr1:153600972-153601636_novel_junction	0	.	153600971	153601636	255,0,0	2	1,1	0,664
chr1	153601718	153602985	chr1:153601719-153602985_novel_junction	0	.	153601718	153602985	255,0,0	2	1,1	0,1266
chr1	153610923	153611844	chr1:153610924-153611844_novel_junction	0	.	153610923	153611844	255,0,0	2	1,1	0,920
chr1	153611926	153614719	chr1:153611927-153614719_novel_junction	0	.	153611926	153614719	255,0,0	2	1,1	0,2792
chr1	153659225	153659489	chr1:153659226-153659489_novel_junction	0	.	153659225	153659489	255,0,0	2	1,1	0,263
chr1	153659831	153660066	chr1:153659832-153660066_novel_junction	0	.	153659831	153660066	255,0,0	2	1,1	0,234
chr1	153736361	153736598	chr1:153736362-153736598_novel_junction	0	.	153736361	153736598	255,0,0	2	1,1	0,236
chr1	153745806	153746994	chr1:153745807-153746994_novel_junction	0	.	153745806	153746994	255,0,0	2	1,1	0,1187
chr1	153751028	153751590	chr1:153751029-153751590_novel_junction	0	.	153751028	153751590	255,0,0	2	1,1	0,561
chr1	153789060	153789848	chr1:153789061-153789848_novel_junction	0	.	153789060	153789848	255,0,0	2	1,1	0,787
chr1	153901245	153907225	chr1:153901246-153907225_novel_junction	0	.	153901245	153907225	255,0,0	2	1,1	0,5979
chr1	153903332	153903499	chr1:153903333-153903499_novel_junction	0	.	153903332	153903499	255,0,0	2	1,1	0,166
chr1	153916872	153918773	chr1:153916873-153918773_novel_junction	0	.	153916872	153918773	255,0,0	2	1,1	0,1900
chr1	153925309	153926014	chr1:153925310-153926014_novel_junction	0	.	153925309	153926014	255,0,0	2	1,1	0,704
chr1	153948380	153949452	chr1:153948381-153949452_novel_junction	0	.	153948380	153949452	255,0,0	2	1,1	0,1071
chr1	153950491	153954515	chr1:153950492-153954515_novel_junction	0	.	153950491	153954515	255,0,0	2	1,1	0,4023
chr1	153954919	153955195	chr1:153954920-153955195_novel_junction	0	.	153954919	153955195	255,0,0	2	1,1	0,275
chr1	153957256	153963103	chr1:153957257-153963103_novel_junction	0	.	153957256	153963103	255,0,0	2	1,1	0,5846
chr1	153958623	153963103	chr1:153958624-153963103_novel_junction	0	.	153958623	153963103	255,0,0	2	1,1	0,4479
chr1	153963698	153964030	chr1:153963699-153964030_novel_junction	0	.	153963698	153964030	255,0,0	2	1,1	0,331
chr1	154131523	154141781	chr1:154131524-154141781_novel_junction	0	.	154131523	154141781	255,0,0	2	1,1	0,10257
chr1	154142940	154143125	chr1:154142941-154143125_novel_junction	0	.	154142940	154143125	255,0,0	2	1,1	0,184
chr1	154143186	154145384	chr1:154143187-154145384_novel_junction	0	.	154143186	154145384	255,0,0	2	1,1	0,2197
chr1	154143963	154144505	chr1:154143964-154144505_novel_junction	0	.	154143963	154144505	255,0,0	2	1,1	0,541
chr1	154185099	154192312	chr1:154185100-154192312_novel_junction	0	.	154185099	154192312	255,0,0	2	1,1	0,7212
chr1	154186421	154192312	chr1:154186422-154192312_novel_junction	0	.	154186421	154192312	255,0,0	2	1,1	0,5890
chr1	154186421	154192818	chr1:154186422-154192818_novel_junction	0	.	154186421	154192818	255,0,0	2	1,1	0,6396
chr1	154187049	154191192	chr1:154187050-154191192_novel_junction	0	.	154187049	154191192	255,0,0	2	1,1	0,4142
chr1	154191260	154192818	chr1:154191261-154192818_novel_junction	0	.	154191260	154192818	255,0,0	2	1,1	0,1557
chr1	154192412	154192895	chr1:154192413-154192895_novel_junction	0	.	154192412	154192895	255,0,0	2	1,1	0,482
chr1	154201200	154207672	chr1:154201201-154207672_novel_junction	0	.	154201200	154207672	255,0,0	2	1,1	0,6471
chr1	154214040	154214176	chr1:154214041-154214176_novel_junction	0	.	154214040	154214176	255,0,0	2	1,1	0,135
chr1	154214272	154215693	chr1:154214273-154215693_novel_junction	0	.	154214272	154215693	255,0,0	2	1,1	0,1420
chr1	154224128	154227312	chr1:154224129-154227312_novel_junction	0	.	154224128	154227312	255,0,0	2	1,1	0,3183
chr1	154232504	154234068	chr1:154232505-154234068_novel_junction	0	.	154232504	154234068	255,0,0	2	1,1	0,1563
chr1	154316514	154316598	chr1:154316515-154316598_novel_junction	0	.	154316514	154316598	255,0,0	2	1,1	0,83
chr1	154316729	154316849	chr1:154316730-154316849_novel_junction	0	.	154316729	154316849	255,0,0	2	1,1	0,119
chr1	154408585	154409911	chr1:154408586-154409911_novel_junction	0	.	154408585	154409911	255,0,0	2	1,1	0,1325
chr1	154480956	154482272	chr1:154480957-154482272_novel_junction	0	.	154480956	154482272	255,0,0	2	1,1	0,1315
chr1	154507079	154512245	chr1:154507080-154512245_novel_junction	0	.	154507079	154512245	255,0,0	2	1,1	0,5165
chr1	154513583	154514500	chr1:154513584-154514500_novel_junction	0	.	154513583	154514500	255,0,0	2	1,1	0,916
chr1	154904890	154909437	chr1:154904891-154909437_novel_junction	0	.	154904890	154909437	255,0,0	2	1,1	0,4546
chr1	154912827	154918040	chr1:154912828-154918040_novel_junction	0	.	154912827	154918040	255,0,0	2	1,1	0,5212
chr1	154924396	154928545	chr1:154924397-154928545_novel_junction	0	.	154924396	154928545	255,0,0	2	1,1	0,4148
chr1	154926232	154927746	chr1:154926233-154927746_novel_junction	0	.	154926232	154927746	255,0,0	2	1,1	0,1513
chr1	154941003	154941247	chr1:154941004-154941247_novel_junction	0	.	154941003	154941247	255,0,0	2	1,1	0,243
chr1	154946520	154946724	chr1:154946521-154946724_novel_junction	0	.	154946520	154946724	255,0,0	2	1,1	0,203
chr1	154955872	154960581	chr1:154955873-154960581_novel_junction	0	.	154955872	154960581	255,0,0	2	1,1	0,4708
chr1	154956541	154965189	chr1:154956542-154965189_novel_junction	0	.	154956541	154965189	255,0,0	2	1,1	0,8647
chr1	154961324	154962056	chr1:154961325-154962056_novel_junction	0	.	154961324	154962056	255,0,0	2	1,1	0,731
chr1	154980757	154987131	chr1:154980758-154987131_novel_junction	0	.	154980757	154987131	255,0,0	2	1,1	0,6373
chr1	154981461	154982734	chr1:154981462-154982734_novel_junction	0	.	154981461	154982734	255,0,0	2	1,1	0,1272
chr1	154982872	154987131	chr1:154982873-154987131_novel_junction	0	.	154982872	154987131	255,0,0	2	1,1	0,4258
chr1	154983490	154986491	chr1:154983491-154986491_novel_junction	0	.	154983490	154986491	255,0,0	2	1,1	0,3000
chr1	155103529	155103815	chr1:155103530-155103815_novel_junction	0	.	155103529	155103815	255,0,0	2	1,1	0,285
chr1	155162065	155162578	chr1:155162066-155162578_novel_junction	0	.	155162065	155162578	255,0,0	2	1,1	0,512
chr1	155165162	155166642	chr1:155165163-155166642_novel_junction	0	.	155165162	155166642	255,0,0	2	1,1	0,1479
chr1	155180417	155181921	chr1:155180418-155181921_novel_junction	0	.	155180417	155181921	255,0,0	2	1,1	0,1503
chr1	155180684	155181918	chr1:155180685-155181918_novel_junction	0	.	155180684	155181918	255,0,0	2	1,1	0,1233
chr1	155210951	155213886	chr1:155210952-155213886_novel_junction	0	.	155210951	155213886	255,0,0	2	1,1	0,2934
chr1	155227124	155227289	chr1:155227125-155227289_novel_junction	0	.	155227124	155227289	255,0,0	2	1,1	0,164
chr1	155227443	155228617	chr1:155227444-155228617_novel_junction	0	.	155227443	155228617	255,0,0	2	1,1	0,1173
chr1	155230240	155231877	chr1:155230241-155231877_novel_junction	0	.	155230240	155231877	255,0,0	2	1,1	0,1636
chr1	155232565	155232887	chr1:155232566-155232887_novel_junction	0	.	155232565	155232887	255,0,0	2	1,1	0,321
chr1	155233190	155233364	chr1:155233191-155233364_novel_junction	0	.	155233190	155233364	255,0,0	2	1,1	0,173
chr1	155233498	155233741	chr1:155233499-155233741_novel_junction	0	.	155233498	155233741	255,0,0	2	1,1	0,242
chr1	155233830	155234259	chr1:155233831-155234259_novel_junction	0	.	155233830	155234259	255,0,0	2	1,1	0,428
chr1	155234564	155237801	chr1:155234565-155237801_novel_junction	0	.	155234564	155237801	255,0,0	2	1,1	0,3236
chr1	155278866	155279834	chr1:155278867-155279834_novel_junction	0	.	155278866	155279834	255,0,0	2	1,1	0,967
chr1	155288081	155289402	chr1:155288082-155289402_novel_junction	0	.	155288081	155289402	255,0,0	2	1,1	0,1320
chr1	155288167	155288456	chr1:155288168-155288456_novel_junction	0	.	155288167	155288456	255,0,0	2	1,1	0,288
chr1	155289478	155290200	chr1:155289479-155290200_novel_junction	0	.	155289478	155290200	255,0,0	2	1,1	0,721
chr1	155491408	155532570	chr1:155491409-155532570_novel_junction	0	.	155491408	155532570	255,0,0	2	1,1	0,41161
chr1	155582106	155582635	chr1:155582107-155582635_novel_junction	0	.	155582106	155582635	255,0,0	2	1,1	0,528
chr1	155582752	155583494	chr1:155582753-155583494_novel_junction	0	.	155582752	155583494	255,0,0	2	1,1	0,741
chr1	155582765	155582883	chr1:155582766-155582883_novel_junction	0	.	155582765	155582883	255,0,0	2	1,1	0,117
chr1	155638485	155640111	chr1:155638486-155640111_novel_junction	0	.	155638485	155640111	255,0,0	2	1,1	0,1625
chr1	155638507	155640192	chr1:155638508-155640192_novel_junction	0	.	155638507	155640192	255,0,0	2	1,1	0,1684
chr1	155679614	155695173	chr1:155679615-155695173_novel_junction	0	.	155679614	155695173	255,0,0	2	1,1	0,15558
chr1	155701838	155706740	chr1:155701839-155706740_novel_junction	0	.	155701838	155706740	255,0,0	2	1,1	0,4901
chr1	155715264	155715649	chr1:155715265-155715649_novel_junction	0	.	155715264	155715649	255,0,0	2	1,1	0,384
chr1	155715923	155717907	chr1:155715924-155717907_novel_junction	0	.	155715923	155717907	255,0,0	2	1,1	0,1983
chr1	155717686	155717771	chr1:155717687-155717771_novel_junction	0	.	155717686	155717771	255,0,0	2	1,1	0,84
chr1	155718321	155718439	chr1:155718322-155718439_novel_junction	0	.	155718321	155718439	255,0,0	2	1,1	0,117
chr1	155719388	155719714	chr1:155719389-155719714_novel_junction	0	.	155719388	155719714	255,0,0	2	1,1	0,325
chr1	155719388	155719717	chr1:155719389-155719717_novel_junction	0	.	155719388	155719717	255,0,0	2	1,1	0,328
chr1	155719421	155719689	chr1:155719422-155719689_novel_junction	0	.	155719421	155719689	255,0,0	2	1,1	0,267
chr1	155719421	155719717	chr1:155719422-155719717_novel_junction	0	.	155719421	155719717	255,0,0	2	1,1	0,295
chr1	155850410	155850989	chr1:155850411-155850989_novel_junction	0	.	155850410	155850989	255,0,0	2	1,1	0,578
chr1	155936269	155938947	chr1:155936270-155938947_novel_junction	0	.	155936269	155938947	255,0,0	2	1,1	0,2677
chr1	155939090	155949302	chr1:155939091-155949302_novel_junction	0	.	155939090	155949302	255,0,0	2	1,1	0,10211
chr1	155952990	155953157	chr1:155952991-155953157_novel_junction	0	.	155952990	155953157	255,0,0	2	1,1	0,166
chr1	155959141	155960632	chr1:155959142-155960632_novel_junction	0	.	155959141	155960632	255,0,0	2	1,1	0,1490
chr1	155984853	155988061	chr1:155984854-155988061_novel_junction	0	.	155984853	155988061	255,0,0	2	1,1	0,3207
chr1	156117220	156126205	chr1:156117221-156126205_novel_junction	0	.	156117220	156126205	255,0,0	2	1,1	0,8984
chr1	156164037	156168784	chr1:156164038-156168784_novel_junction	0	.	156164037	156168784	255,0,0	2	1,1	0,4746
chr1	156165963	156169626	chr1:156165964-156169626_novel_junction	0	.	156165963	156169626	255,0,0	2	1,1	0,3662
chr1	156170262	156177682	chr1:156170263-156177682_novel_junction	0	.	156170262	156177682	255,0,0	2	1,1	0,7419
chr1	156170262	156177728	chr1:156170263-156177728_novel_junction	0	.	156170262	156177728	255,0,0	2	1,1	0,7465
chr1	156216546	156217136	chr1:156216547-156217136_novel_junction	0	.	156216546	156217136	255,0,0	2	1,1	0,589
chr1	156223298	156230242	chr1:156223299-156230242_novel_junction	0	.	156223298	156230242	255,0,0	2	1,1	0,6943
chr1	156236170	156237261	chr1:156236171-156237261_novel_junction	0	.	156236170	156237261	255,0,0	2	1,1	0,1090
chr1	156243438	156244388	chr1:156243439-156244388_novel_junction	0	.	156243438	156244388	255,0,0	2	1,1	0,949
chr1	156262999	156263809	chr1:156263000-156263809_novel_junction	0	.	156262999	156263809	255,0,0	2	1,1	0,809
chr1	156264355	156264467	chr1:156264356-156264467_novel_junction	0	.	156264355	156264467	255,0,0	2	1,1	0,111
chr1	156309581	156312365	chr1:156309582-156312365_novel_junction	0	.	156309581	156312365	255,0,0	2	1,1	0,2783
chr1	156309581	156316559	chr1:156309582-156316559_novel_junction	0	.	156309581	156316559	255,0,0	2	1,1	0,6977
chr1	156309581	156316570	chr1:156309582-156316570_novel_junction	0	.	156309581	156316570	255,0,0	2	1,1	0,6988
chr1	156316785	156318587	chr1:156316786-156318587_novel_junction	0	.	156316785	156318587	255,0,0	2	1,1	0,1801
chr1	156374392	156389963	chr1:156374393-156389963_novel_junction	0	.	156374392	156389963	255,0,0	2	1,1	0,15570
chr1	156374392	156391317	chr1:156374393-156391317_novel_junction	0	.	156374392	156391317	255,0,0	2	1,1	0,16924
chr1	156374392	156391524	chr1:156374393-156391524_novel_junction	0	.	156374392	156391524	255,0,0	2	1,1	0,17131
chr1	156374392	156399168	chr1:156374393-156399168_novel_junction	0	.	156374392	156399168	255,0,0	2	1,1	0,24775
chr1	156377766	156382314	chr1:156377767-156382314_novel_junction	0	.	156377766	156382314	255,0,0	2	1,1	0,4547
chr1	156377766	156391347	chr1:156377767-156391347_novel_junction	0	.	156377766	156391347	255,0,0	2	1,1	0,13580
chr1	156453209	156470278	chr1:156453210-156470278_novel_junction	0	.	156453209	156470278	255,0,0	2	1,1	0,17068
chr1	156453221	156469627	chr1:156453222-156469627_novel_junction	0	.	156453221	156469627	255,0,0	2	1,1	0,16405
chr1	156563363	156563674	chr1:156563364-156563674_novel_junction	0	.	156563363	156563674	255,0,0	2	1,1	0,310
chr1	156589326	156589851	chr1:156589327-156589851_novel_junction	0	.	156589326	156589851	255,0,0	2	1,1	0,524
chr1	156591743	156594781	chr1:156591744-156594781_novel_junction	0	.	156591743	156594781	255,0,0	2	1,1	0,3037
chr1	156593951	156594168	chr1:156593952-156594168_novel_junction	0	.	156593951	156594168	255,0,0	2	1,1	0,216
chr1	156627548	156628335	chr1:156627549-156628335_novel_junction	0	.	156627548	156628335	255,0,0	2	1,1	0,786
chr1	156694139	156695362	chr1:156694140-156695362_novel_junction	0	.	156694139	156695362	255,0,0	2	1,1	0,1222
chr1	156702071	156702158	chr1:156702072-156702158_novel_junction	0	.	156702071	156702158	255,0,0	2	1,1	0,86
chr1	156704250	156705517	chr1:156704251-156705517_novel_junction	0	.	156704250	156705517	255,0,0	2	1,1	0,1266
chr1	156705700	156706411	chr1:156705701-156706411_novel_junction	0	.	156705700	156706411	255,0,0	2	1,1	0,710
chr1	156707325	156707523	chr1:156707326-156707523_novel_junction	0	.	156707325	156707523	255,0,0	2	1,1	0,197
chr1	156708555	156710256	chr1:156708556-156710256_novel_junction	0	.	156708555	156710256	255,0,0	2	1,1	0,1700
chr1	156729010	156737131	chr1:156729011-156737131_novel_junction	0	.	156729010	156737131	255,0,0	2	1,1	0,8120
chr1	156766440	156767068	chr1:156766441-156767068_novel_junction	0	.	156766440	156767068	255,0,0	2	1,1	0,627
chr1	156896331	156896977	chr1:156896332-156896977_novel_junction	0	.	156896331	156896977	255,0,0	2	1,1	0,645
chr1	156896331	156896994	chr1:156896332-156896994_novel_junction	0	.	156896331	156896994	255,0,0	2	1,1	0,662
chr1	156901793	156902216	chr1:156901794-156902216_novel_junction	0	.	156901793	156902216	255,0,0	2	1,1	0,422
chr1	156907287	156909340	chr1:156907288-156909340_novel_junction	0	.	156907287	156909340	255,0,0	2	1,1	0,2052
chr1	156955964	156957502	chr1:156955965-156957502_novel_junction	0	.	156955964	156957502	255,0,0	2	1,1	0,1537
chr1	156955964	157016188	chr1:156955965-157016188_novel_junction	0	.	156955964	157016188	255,0,0	2	1,1	0,60223
chr1	156957533	157014091	chr1:156957534-157014091_novel_junction	0	.	156957533	157014091	255,0,0	2	1,1	0,56557
chr1	157737267	157738204	chr1:157737268-157738204_novel_junction	0	.	157737267	157738204	255,0,0	2	1,1	0,936
chr1	157773785	157776892	chr1:157773786-157776892_novel_junction	0	.	157773785	157776892	255,0,0	2	1,1	0,3106
chr1	158096955	158097144	chr1:158096956-158097144_novel_junction	0	.	158096955	158097144	255,0,0	2	1,1	0,188
chr1	158772328	158811924	chr1:158772329-158811924_novel_junction	0	.	158772328	158811924	255,0,0	2	1,1	0,39595
chr1	158813204	158815377	chr1:158813205-158815377_novel_junction	0	.	158813204	158815377	255,0,0	2	1,1	0,2172
chr1	158985776	158990131	chr1:158985777-158990131_novel_junction	0	.	158985776	158990131	255,0,0	2	1,1	0,4354
chr1	159021887	159024611	chr1:159021888-159024611_novel_junction	0	.	159021887	159024611	255,0,0	2	1,1	0,2723
chr1	159023415	159024611	chr1:159023416-159024611_novel_junction	0	.	159023415	159024611	255,0,0	2	1,1	0,1195
chr1	159026372	159027391	chr1:159026373-159027391_novel_junction	0	.	159026372	159027391	255,0,0	2	1,1	0,1018
chr1	159028864	159029586	chr1:159028865-159029586_novel_junction	0	.	159028864	159029586	255,0,0	2	1,1	0,721
chr1	159029748	159032398	chr1:159029749-159032398_novel_junction	0	.	159029748	159032398	255,0,0	2	1,1	0,2649
chr1	159036118	159046423	chr1:159036119-159046423_novel_junction	0	.	159036118	159046423	255,0,0	2	1,1	0,10304
chr1	159038490	159046423	chr1:159038491-159046423_novel_junction	0	.	159038490	159046423	255,0,0	2	1,1	0,7932
chr1	159168375	159169576	chr1:159168376-159169576_novel_junction	0	.	159168375	159169576	255,0,0	2	1,1	0,1200
chr1	159682583	159683134	chr1:159682584-159683134_novel_junction	0	.	159682583	159683134	255,0,0	2	1,1	0,550
chr1	159683392	159683797	chr1:159683393-159683797_novel_junction	0	.	159683392	159683797	255,0,0	2	1,1	0,404
chr1	159746541	159748205	chr1:159746542-159748205_novel_junction	0	.	159746541	159748205	255,0,0	2	1,1	0,1663
chr1	159746544	159748205	chr1:159746545-159748205_novel_junction	0	.	159746544	159748205	255,0,0	2	1,1	0,1660
chr1	159770402	159772205	chr1:159770403-159772205_novel_junction	0	.	159770402	159772205	255,0,0	2	1,1	0,1802
chr1	159890326	159892982	chr1:159890327-159892982_novel_junction	0	.	159890326	159892982	255,0,0	2	1,1	0,2655
chr1	160093205	160093796	chr1:160093206-160093796_novel_junction	0	.	160093205	160093796	255,0,0	2	1,1	0,590
chr1	160095042	160095905	chr1:160095043-160095905_novel_junction	0	.	160095042	160095905	255,0,0	2	1,1	0,862
chr1	160109773	160110396	chr1:160109774-160110396_novel_junction	0	.	160109773	160110396	255,0,0	2	1,1	0,622
chr1	160185161	160233266	chr1:160185162-160233266_novel_junction	0	.	160185161	160233266	255,0,0	2	1,1	0,48104
chr1	160210159	160232239	chr1:160210160-160232239_novel_junction	0	.	160210159	160232239	255,0,0	2	1,1	0,22079
chr1	160254644	160254852	chr1:160254645-160254852_novel_junction	0	.	160254644	160254852	255,0,0	2	1,1	0,207
chr1	160254644	160256107	chr1:160254645-160256107_novel_junction	0	.	160254644	160256107	255,0,0	2	1,1	0,1462
chr1	160256150	160261047	chr1:160256151-160261047_novel_junction	0	.	160256150	160261047	255,0,0	2	1,1	0,4896
chr1	160267534	160275223	chr1:160267535-160275223_novel_junction	0	.	160267534	160275223	255,0,0	2	1,1	0,7688
chr1	160305111	160308246	chr1:160305112-160308246_novel_junction	0	.	160305111	160308246	255,0,0	2	1,1	0,3134
chr1	160326543	160327939	chr1:160326544-160327939_novel_junction	0	.	160326543	160327939	255,0,0	2	1,1	0,1395
chr1	160648920	160654677	chr1:160648921-160654677_novel_junction	0	.	160648920	160654677	255,0,0	2	1,1	0,5756
chr1	160651257	160681472	chr1:160651258-160681472_novel_junction	0	.	160651257	160681472	255,0,0	2	1,1	0,30214
chr1	160654978	160680214	chr1:160654979-160680214_novel_junction	0	.	160654978	160680214	255,0,0	2	1,1	0,25235
chr1	161008423	161008670	chr1:161008424-161008670_novel_junction	0	.	161008423	161008670	255,0,0	2	1,1	0,246
chr1	161019123	161019385	chr1:161019124-161019385_novel_junction	0	.	161019123	161019385	255,0,0	2	1,1	0,261
chr1	161069294	161069391	chr1:161069295-161069391_novel_junction	0	.	161069294	161069391	255,0,0	2	1,1	0,96
chr1	161070642	161071838	chr1:161070643-161071838_novel_junction	0	.	161070642	161071838	255,0,0	2	1,1	0,1195
chr1	161080401	161087742	chr1:161080402-161087742_novel_junction	0	.	161080401	161087742	255,0,0	2	1,1	0,7340
chr1	161092312	161093629	chr1:161092313-161093629_novel_junction	0	.	161092312	161093629	255,0,0	2	1,1	0,1316
chr1	161102569	161123716	chr1:161102570-161123716_novel_junction	0	.	161102569	161123716	255,0,0	2	1,1	0,21146
chr1	161103375	161123716	chr1:161103376-161123716_novel_junction	0	.	161103375	161123716	255,0,0	2	1,1	0,20340
chr1	161130768	161130912	chr1:161130769-161130912_novel_junction	0	.	161130768	161130912	255,0,0	2	1,1	0,143
chr1	161161192	161161855	chr1:161161193-161161855_novel_junction	0	.	161161192	161161855	255,0,0	2	1,1	0,662
chr1	161162029	161162997	chr1:161162030-161162997_novel_junction	0	.	161162029	161162997	255,0,0	2	1,1	0,967
chr1	161199639	161200603	chr1:161199640-161200603_novel_junction	0	.	161199639	161200603	255,0,0	2	1,1	0,963
chr1	161276253	161277048	chr1:161276254-161277048_novel_junction	0	.	161276253	161277048	255,0,0	2	1,1	0,794
chr1	161488273	161569930	chr1:161488274-161569930_novel_junction	0	.	161488273	161569930	255,0,0	2	1,1	0,81656
chr1	161564975	161565343	chr1:161564976-161565343_novel_junction	0	.	161564975	161565343	255,0,0	2	1,1	0,367
chr1	161570555	161571030	chr1:161570556-161571030_novel_junction	0	.	161570555	161571030	255,0,0	2	1,1	0,474
chr1	161830066	161832991	chr1:161830067-161832991_novel_junction	0	.	161830066	161832991	255,0,0	2	1,1	0,2924
chr1	161970133	161976087	chr1:161970134-161976087_novel_junction	0	.	161970133	161976087	255,0,0	2	1,1	0,5953
chr1	162138267	162144548	chr1:162138268-162144548_novel_junction	0	.	162138267	162144548	255,0,0	2	1,1	0,6280
chr1	162344462	162345080	chr1:162344463-162345080_novel_junction	0	.	162344462	162345080	255,0,0	2	1,1	0,617
chr1	162532373	162535802	chr1:162532374-162535802_novel_junction	0	.	162532373	162535802	255,0,0	2	1,1	0,3428
chr1	164669947	164761731	chr1:164669948-164761731_novel_junction	0	.	164669947	164761731	255,0,0	2	1,1	0,91783
chr1	164781274	164789309	chr1:164781275-164789309_novel_junction	0	.	164781274	164789309	255,0,0	2	1,1	0,8034
chr1	164879346	164881513	chr1:164879347-164881513_novel_junction	0	.	164879346	164881513	255,0,0	2	1,1	0,2166
chr1	165600530	165601469	chr1:165600531-165601469_novel_junction	0	.	165600530	165601469	255,0,0	2	1,1	0,938
chr1	165601378	165619078	chr1:165601379-165619078_novel_junction	0	.	165601378	165619078	255,0,0	2	1,1	0,17699
chr1	165621271	165623523	chr1:165621272-165623523_novel_junction	0	.	165621271	165623523	255,0,0	2	1,1	0,2251
chr1	165621271	165624605	chr1:165621272-165624605_novel_junction	0	.	165621271	165624605	255,0,0	2	1,1	0,3333
chr1	166954584	166958638	chr1:166954585-166958638_novel_junction	0	.	166954584	166958638	255,0,0	2	1,1	0,4053
chr1	166960704	166961923	chr1:166960705-166961923_novel_junction	0	.	166960704	166961923	255,0,0	2	1,1	0,1218
chr1	167426757	167427572	chr1:167426758-167427572_novel_junction	0	.	167426757	167427572	255,0,0	2	1,1	0,814
chr1	167599665	167607627	chr1:167599666-167607627_novel_junction	0	.	167599665	167607627	255,0,0	2	1,1	0,7961
chr1	167667082	167673991	chr1:167667083-167673991_novel_junction	0	.	167667082	167673991	255,0,0	2	1,1	0,6908
chr1	167757373	167759364	chr1:167757374-167759364_novel_junction	0	.	167757373	167759364	255,0,0	2	1,1	0,1990
chr1	167887596	167889785	chr1:167887597-167889785_novel_junction	0	.	167887596	167889785	255,0,0	2	1,1	0,2188
chr1	167905131	167905771	chr1:167905132-167905771_novel_junction	0	.	167905131	167905771	255,0,0	2	1,1	0,639
chr1	167974030	168012263	chr1:167974031-168012263_novel_junction	0	.	167974030	168012263	255,0,0	2	1,1	0,38232
chr1	168032996	168035615	chr1:168032997-168035615_novel_junction	0	.	168032996	168035615	255,0,0	2	1,1	0,2618
chr1	168074131	168105977	chr1:168074132-168105977_novel_junction	0	.	168074131	168105977	255,0,0	2	1,1	0,31845
chr1	168665852	168683459	chr1:168665853-168683459_novel_junction	0	.	168665852	168683459	255,0,0	2	1,1	0,17606
chr1	168666156	168670255	chr1:168666157-168670255_novel_junction	0	.	168666156	168670255	255,0,0	2	1,1	0,4098
chr1	168678499	168683459	chr1:168678500-168683459_novel_junction	0	.	168678499	168683459	255,0,0	2	1,1	0,4959
chr1	169074030	169075658	chr1:169074031-169075658_novel_junction	0	.	169074030	169075658	255,0,0	2	1,1	0,1627
chr1	169388396	169394049	chr1:169388397-169394049_novel_junction	0	.	169388396	169394049	255,0,0	2	1,1	0,5652
chr1	169558770	169559385	chr1:169558771-169559385_novel_junction	0	.	169558770	169559385	255,0,0	2	1,1	0,614
chr1	169559106	169559385	chr1:169559107-169559385_novel_junction	0	.	169559106	169559385	255,0,0	2	1,1	0,278
chr1	169890921	169892207	chr1:169890922-169892207_novel_junction	0	.	169890921	169892207	255,0,0	2	1,1	0,1285
chr1	169890921	169894928	chr1:169890922-169894928_novel_junction	0	.	169890921	169894928	255,0,0	2	1,1	0,4006
chr1	169892242	169923152	chr1:169892243-169923152_novel_junction	0	.	169892242	169923152	255,0,0	2	1,1	0,30909
chr1	169894995	169923152	chr1:169894996-169923152_novel_junction	0	.	169894995	169923152	255,0,0	2	1,1	0,28156
chr1	170633244	170643324	chr1:170633245-170643324_novel_junction	0	.	170633244	170643324	255,0,0	2	1,1	0,10079
chr1	171077361	171083147	chr1:171077362-171083147_novel_junction	0	.	171077361	171083147	255,0,0	2	1,1	0,5785
chr1	171174772	171177933	chr1:171174773-171177933_novel_junction	0	.	171174772	171177933	255,0,0	2	1,1	0,3160
chr1	171180019	171180103	chr1:171180020-171180103_novel_junction	0	.	171180019	171180103	255,0,0	2	1,1	0,83
chr1	171293438	171306495	chr1:171293439-171306495_novel_junction	0	.	171293438	171306495	255,0,0	2	1,1	0,13056
chr1	171556359	171557518	chr1:171556360-171557518_novel_junction	0	.	171556359	171557518	255,0,0	2	1,1	0,1158
chr1	171558743	171560291	chr1:171558744-171560291_novel_junction	0	.	171558743	171560291	255,0,0	2	1,1	0,1547
chr1	171560342	171560726	chr1:171560343-171560726_novel_junction	0	.	171560342	171560726	255,0,0	2	1,1	0,383
chr1	171678939	171679854	chr1:171678940-171679854_novel_junction	0	.	171678939	171679854	255,0,0	2	1,1	0,914
chr1	171697221	171697664	chr1:171697222-171697664_novel_junction	0	.	171697221	171697664	255,0,0	2	1,1	0,442
chr1	172108092	172109620	chr1:172108093-172109620_novel_junction	0	.	172108092	172109620	255,0,0	2	1,1	0,1527
chr1	172111372	172113505	chr1:172111373-172113505_novel_junction	0	.	172111372	172113505	255,0,0	2	1,1	0,2132
chr1	172113576	172113698	chr1:172113577-172113698_novel_junction	0	.	172113576	172113698	255,0,0	2	1,1	0,121
chr1	172369055	172413128	chr1:172369056-172413128_novel_junction	0	.	172369055	172413128	255,0,0	2	1,1	0,44072
chr1	172390045	172425555	chr1:172390046-172425555_novel_junction	0	.	172390045	172425555	255,0,0	2	1,1	0,35509
chr1	172411969	172412847	chr1:172411970-172412847_novel_junction	0	.	172411969	172412847	255,0,0	2	1,1	0,877
chr1	172413424	172414213	chr1:172413425-172414213_novel_junction	0	.	172413424	172414213	255,0,0	2	1,1	0,788
chr1	172413424	172425555	chr1:172413425-172425555_novel_junction	0	.	172413424	172425555	255,0,0	2	1,1	0,12130
chr1	172425628	172434439	chr1:172425629-172434439_novel_junction	0	.	172425628	172434439	255,0,0	2	1,1	0,8810
chr1	172571926	172572200	chr1:172571927-172572200_novel_junction	0	.	172571926	172572200	255,0,0	2	1,1	0,273
chr1	172571926	172577890	chr1:172571927-172577890_novel_junction	0	.	172571926	172577890	255,0,0	2	1,1	0,5963
chr1	173450620	173454565	chr1:173450621-173454565_novel_junction	0	.	173450620	173454565	255,0,0	2	1,1	0,3944
chr1	173455539	173468461	chr1:173455540-173468461_novel_junction	0	.	173455539	173468461	255,0,0	2	1,1	0,12921
chr1	173579353	173580248	chr1:173579354-173580248_novel_junction	0	.	173579353	173580248	255,0,0	2	1,1	0,894
chr1	173596455	173605966	chr1:173596456-173605966_novel_junction	0	.	173596455	173605966	255,0,0	2	1,1	0,9510
chr1	173727759	173735285	chr1:173727760-173735285_novel_junction	0	.	173727759	173735285	255,0,0	2	1,1	0,7525
chr1	173833216	173833395	chr1:173833217-173833395_novel_junction	0	.	173833216	173833395	255,0,0	2	1,1	0,178
chr1	173833441	173834367	chr1:173833442-173834367_novel_junction	0	.	173833441	173834367	255,0,0	2	1,1	0,925
chr1	173833441	173834609	chr1:173833442-173834609_novel_junction	0	.	173833441	173834609	255,0,0	2	1,1	0,1167
chr1	173833441	173834648	chr1:173833442-173834648_novel_junction	0	.	173833441	173834648	255,0,0	2	1,1	0,1206
chr1	173833841	173834609	chr1:173833842-173834609_novel_junction	0	.	173833841	173834609	255,0,0	2	1,1	0,767
chr1	173835343	173836129	chr1:173835344-173836129_novel_junction	0	.	173835343	173836129	255,0,0	2	1,1	0,785
chr1	173835718	173835899	chr1:173835719-173835899_novel_junction	0	.	173835718	173835899	255,0,0	2	1,1	0,180
chr1	173876651	173878157	chr1:173876652-173878157_novel_junction	0	.	173876651	173878157	255,0,0	2	1,1	0,1505
chr1	173878292	173878690	chr1:173878293-173878690_novel_junction	0	.	173878292	173878690	255,0,0	2	1,1	0,397
chr1	173884056	173885545	chr1:173884057-173885545_novel_junction	0	.	173884056	173885545	255,0,0	2	1,1	0,1488
chr1	174923749	174926594	chr1:174923750-174926594_novel_junction	0	.	174923749	174926594	255,0,0	2	1,1	0,2844
chr1	174952041	174958986	chr1:174952042-174958986_novel_junction	0	.	174952041	174958986	255,0,0	2	1,1	0,6944
chr1	174966869	174967782	chr1:174966870-174967782_novel_junction	0	.	174966869	174967782	255,0,0	2	1,1	0,912
chr1	174966869	174968731	chr1:174966870-174968731_novel_junction	0	.	174966869	174968731	255,0,0	2	1,1	0,1861
chr1	175135872	175161996	chr1:175135873-175161996_novel_junction	0	.	175135872	175161996	255,0,0	2	1,1	0,26123
chr1	176104221	176132005	chr1:176104222-176132005_novel_junction	0	.	176104221	176132005	255,0,0	2	1,1	0,27783
chr1	177140867	177178733	chr1:177140868-177178733_novel_junction	0	.	177140867	177178733	255,0,0	2	1,1	0,37865
chr1	177995096	177995290	chr1:177995097-177995290_novel_junction	0	.	177995096	177995290	255,0,0	2	1,1	0,193
chr1	178481416	178481777	chr1:178481417-178481777_novel_junction	0	.	178481416	178481777	255,0,0	2	1,1	0,360
chr1	178483211	178483733	chr1:178483212-178483733_novel_junction	0	.	178483211	178483733	255,0,0	2	1,1	0,521
chr1	178490398	178490812	chr1:178490399-178490812_novel_junction	0	.	178490398	178490812	255,0,0	2	1,1	0,413
chr1	178512019	178516229	chr1:178512020-178516229_novel_junction	0	.	178512019	178516229	255,0,0	2	1,1	0,4209
chr1	179079589	179079710	chr1:179079590-179079710_novel_junction	0	.	179079589	179079710	255,0,0	2	1,1	0,120
chr1	179462085	179494469	chr1:179462086-179494469_novel_junction	0	.	179462085	179494469	255,0,0	2	1,1	0,32383
chr1	179520437	179521767	chr1:179520438-179521767_novel_junction	0	.	179520437	179521767	255,0,0	2	1,1	0,1329
chr1	179520743	179521738	chr1:179520744-179521738_novel_junction	0	.	179520743	179521738	255,0,0	2	1,1	0,994
chr1	179528895	179544726	chr1:179528896-179544726_novel_junction	0	.	179528895	179544726	255,0,0	2	1,1	0,15830
chr1	179530495	179544726	chr1:179530496-179544726_novel_junction	0	.	179530495	179544726	255,0,0	2	1,1	0,14230
chr1	179561293	179561737	chr1:179561294-179561737_novel_junction	0	.	179561293	179561737	255,0,0	2	1,1	0,443
chr1	179711646	179739772	chr1:179711647-179739772_novel_junction	0	.	179711646	179739772	255,0,0	2	1,1	0,28125
chr1	179821945	179825193	chr1:179821946-179825193_novel_junction	0	.	179821945	179825193	255,0,0	2	1,1	0,3247
chr1	179825304	179834571	chr1:179825305-179834571_novel_junction	0	.	179825304	179834571	255,0,0	2	1,1	0,9266
chr1	179834988	179837943	chr1:179834989-179837943_novel_junction	0	.	179834988	179837943	255,0,0	2	1,1	0,2954
chr1	179991982	179993566	chr1:179991983-179993566_novel_junction	0	.	179991982	179993566	255,0,0	2	1,1	0,1583
chr1	180000621	180000852	chr1:180000622-180000852_novel_junction	0	.	180000621	180000852	255,0,0	2	1,1	0,230
chr1	180034406	180042921	chr1:180034407-180042921_novel_junction	0	.	180034406	180042921	255,0,0	2	1,1	0,8514
chr1	180065064	180067998	chr1:180065065-180067998_novel_junction	0	.	180065064	180067998	255,0,0	2	1,1	0,2933
chr1	180161142	180161704	chr1:180161143-180161704_novel_junction	0	.	180161142	180161704	255,0,0	2	1,1	0,561
chr1	180399396	180471180	chr1:180399397-180471180_novel_junction	0	.	180399396	180471180	255,0,0	2	1,1	0,71783
chr1	180920053	180953813	chr1:180920054-180953813_novel_junction	0	.	180920053	180953813	255,0,0	2	1,1	0,33759
chr1	181057005	181057411	chr1:181057006-181057411_novel_junction	0	.	181057005	181057411	255,0,0	2	1,1	0,405
chr1	182352860	182449596	chr1:182352861-182449596_novel_junction	0	.	182352860	182449596	255,0,0	2	1,1	0,96735
chr1	182356426	182356877	chr1:182356427-182356877_novel_junction	0	.	182356426	182356877	255,0,0	2	1,1	0,450
chr1	182357009	182357707	chr1:182357010-182357707_novel_junction	0	.	182357009	182357707	255,0,0	2	1,1	0,697
chr1	182357884	182358041	chr1:182357885-182358041_novel_junction	0	.	182357884	182358041	255,0,0	2	1,1	0,156
chr1	182571615	182572364	chr1:182571616-182572364_novel_junction	0	.	182571615	182572364	255,0,0	2	1,1	0,748
chr1	182807068	182808111	chr1:182807069-182808111_novel_junction	0	.	182807068	182808111	255,0,0	2	1,1	0,1042
chr1	182873453	182874631	chr1:182873454-182874631_novel_junction	0	.	182873453	182874631	255,0,0	2	1,1	0,1177
chr1	182908686	182909462	chr1:182908687-182909462_novel_junction	0	.	182908686	182909462	255,0,0	2	1,1	0,775
chr1	183109637	183111674	chr1:183109638-183111674_novel_junction	0	.	183109637	183111674	255,0,0	2	1,1	0,2036
chr1	183112457	183113709	chr1:183112458-183113709_novel_junction	0	.	183112457	183113709	255,0,0	2	1,1	0,1251
chr1	183209525	183227857	chr1:183209526-183227857_novel_junction	0	.	183209525	183227857	255,0,0	2	1,1	0,18331
chr1	183221837	183227857	chr1:183221838-183227857_novel_junction	0	.	183221837	183227857	255,0,0	2	1,1	0,6019
chr1	183222081	183227857	chr1:183222082-183227857_novel_junction	0	.	183222081	183227857	255,0,0	2	1,1	0,5775
chr1	183539973	183543622	chr1:183539974-183543622_novel_junction	0	.	183539973	183543622	255,0,0	2	1,1	0,3648
chr1	183559493	183559657	chr1:183559494-183559657_novel_junction	0	.	183559493	183559657	255,0,0	2	1,1	0,163
chr1	183602286	183604652	chr1:183602287-183604652_novel_junction	0	.	183602286	183604652	255,0,0	2	1,1	0,2365
chr1	183666646	183690823	chr1:183666647-183690823_novel_junction	0	.	183666646	183690823	255,0,0	2	1,1	0,24176
chr1	183920246	183933035	chr1:183920247-183933035_novel_junction	0	.	183920246	183933035	255,0,0	2	1,1	0,12788
chr1	184023996	184064824	chr1:184023997-184064824_novel_junction	0	.	184023996	184064824	255,0,0	2	1,1	0,40827
chr1	184090383	184090921	chr1:184090384-184090921_novel_junction	0	.	184090383	184090921	255,0,0	2	1,1	0,537
chr1	184476815	184478444	chr1:184476816-184478444_novel_junction	0	.	184476815	184478444	255,0,0	2	1,1	0,1628
chr1	184478585	184559873	chr1:184478586-184559873_novel_junction	0	.	184478585	184559873	255,0,0	2	1,1	0,81287
chr1	184590198	184590668	chr1:184590199-184590668_novel_junction	0	.	184590198	184590668	255,0,0	2	1,1	0,469
chr1	184638543	184641163	chr1:184638544-184641163_novel_junction	0	.	184638543	184641163	255,0,0	2	1,1	0,2619
chr1	184679683	184680857	chr1:184679684-184680857_novel_junction	0	.	184679683	184680857	255,0,0	2	1,1	0,1173
chr1	184760290	184761094	chr1:184760291-184761094_novel_junction	0	.	184760290	184761094	255,0,0	2	1,1	0,803
chr1	184772825	184777208	chr1:184772826-184777208_novel_junction	0	.	184772825	184777208	255,0,0	2	1,1	0,4382
chr1	185137529	185138932	chr1:185137530-185138932_novel_junction	0	.	185137529	185138932	255,0,0	2	1,1	0,1402
chr1	185151209	185153375	chr1:185151210-185153375_novel_junction	0	.	185151209	185153375	255,0,0	2	1,1	0,2165
chr1	185259934	185268508	chr1:185259935-185268508_novel_junction	0	.	185259934	185268508	255,0,0	2	1,1	0,8573
chr1	185527806	185532371	chr1:185527807-185532371_novel_junction	0	.	185527806	185532371	255,0,0	2	1,1	0,4564
chr1	185534827	185595624	chr1:185534828-185595624_novel_junction	0	.	185534827	185595624	255,0,0	2	1,1	0,60796
chr1	186272584	186283100	chr1:186272585-186283100_novel_junction	0	.	186272584	186283100	255,0,0	2	1,1	0,10515
chr1	186286725	186287579	chr1:186286726-186287579_novel_junction	0	.	186286725	186287579	255,0,0	2	1,1	0,853
chr1	186291537	186291650	chr1:186291538-186291650_novel_junction	0	.	186291537	186291650	255,0,0	2	1,1	0,112
chr1	186293001	186294899	chr1:186293002-186294899_novel_junction	0	.	186293001	186294899	255,0,0	2	1,1	0,1897
chr1	186368174	186375213	chr1:186368175-186375213_novel_junction	0	.	186368174	186375213	255,0,0	2	1,1	0,7038
chr1	186381024	186386676	chr1:186381025-186386676_novel_junction	0	.	186381024	186386676	255,0,0	2	1,1	0,5651
chr1	186388208	186389220	chr1:186388209-186389220_novel_junction	0	.	186388208	186389220	255,0,0	2	1,1	0,1011
chr1	186839875	186862143	chr1:186839876-186862143_novel_junction	0	.	186839875	186862143	255,0,0	2	1,1	0,22267
chr1	190234168	190311559	chr1:190234169-190311559_novel_junction	0	.	190234168	190311559	255,0,0	2	1,1	0,77390
chr1	192075547	192091649	chr1:192075548-192091649_novel_junction	0	.	192075547	192091649	255,0,0	2	1,1	0,16101
chr1	193121573	193130253	chr1:193121574-193130253_novel_junction	0	.	193121573	193130253	255,0,0	2	1,1	0,8679
chr1	196654366	196658571	chr1:196654367-196658571_novel_junction	0	.	196654366	196658571	255,0,0	2	1,1	0,4204
chr1	196670027	196670448	chr1:196670028-196670448_novel_junction	0	.	196670027	196670448	255,0,0	2	1,1	0,420
chr1	196684898	196689437	chr1:196684899-196689437_novel_junction	0	.	196684898	196689437	255,0,0	2	1,1	0,4538
chr1	196696069	196697482	chr1:196696070-196697482_novel_junction	0	.	196696069	196697482	255,0,0	2	1,1	0,1412
chr1	196706789	196711005	chr1:196706790-196711005_novel_junction	0	.	196706789	196711005	255,0,0	2	1,1	0,4215
chr1	196712757	196714078	chr1:196712758-196714078_novel_junction	0	.	196712757	196714078	255,0,0	2	1,1	0,1320
chr1	196712757	196799630	chr1:196712758-196799630_novel_junction	0	.	196712757	196799630	255,0,0	2	1,1	0,86872
chr1	196716326	196721202	chr1:196716327-196721202_novel_junction	0	.	196716326	196721202	255,0,0	2	1,1	0,4875
chr1	196722106	196806790	chr1:196722107-196806790_novel_junction	0	.	196722106	196806790	255,0,0	2	1,1	0,84683
chr1	196722290	196806974	chr1:196722291-196806974_novel_junction	0	.	196722290	196806974	255,0,0	2	1,1	0,84683
chr1	196758073	196758765	chr1:196758074-196758765_novel_junction	0	.	196758073	196758765	255,0,0	2	1,1	0,691
chr1	196797375	196799609	chr1:196797376-196799609_novel_junction	0	.	196797375	196799609	255,0,0	2	1,1	0,2233
chr1	196857337	196871572	chr1:196857338-196871572_novel_junction	0	.	196857337	196871572	255,0,0	2	1,1	0,14234
chr1	196883800	196884073	chr1:196883801-196884073_novel_junction	0	.	196883800	196884073	255,0,0	2	1,1	0,272
chr1	196913067	196917429	chr1:196913068-196917429_novel_junction	0	.	196913067	196917429	255,0,0	2	1,1	0,4361
chr1	196917682	196918585	chr1:196917683-196918585_novel_junction	0	.	196917682	196918585	255,0,0	2	1,1	0,902
chr1	196918778	196927021	chr1:196918779-196927021_novel_junction	0	.	196918778	196927021	255,0,0	2	1,1	0,8242
chr1	196920157	196927090	chr1:196920158-196927090_novel_junction	0	.	196920157	196927090	255,0,0	2	1,1	0,6932
chr1	197026324	197026416	chr1:197026325-197026416_novel_junction	0	.	197026324	197026416	255,0,0	2	1,1	0,91
chr1	197169719	197170353	chr1:197169720-197170353_novel_junction	0	.	197169719	197170353	255,0,0	2	1,1	0,633
chr1	198201766	198231705	chr1:198201767-198231705_novel_junction	0	.	198201766	198231705	255,0,0	2	1,1	0,29938
chr1	198233364	198288542	chr1:198233365-198288542_novel_junction	0	.	198233364	198288542	255,0,0	2	1,1	0,55177
chr1	198262168	198288542	chr1:198262169-198288542_novel_junction	0	.	198262168	198288542	255,0,0	2	1,1	0,26373
chr1	198608470	198623076	chr1:198608471-198623076_novel_junction	0	.	198608470	198623076	255,0,0	2	1,1	0,14605
chr1	198677389	198682082	chr1:198677390-198682082_novel_junction	0	.	198677389	198682082	255,0,0	2	1,1	0,4692
chr1	198708338	198710998	chr1:198708339-198710998_novel_junction	0	.	198708338	198710998	255,0,0	2	1,1	0,2659
chr1	200613644	200618202	chr1:200613645-200618202_novel_junction	0	.	200613644	200618202	255,0,0	2	1,1	0,4557
chr1	200618353	200628155	chr1:200618354-200628155_novel_junction	0	.	200618353	200628155	255,0,0	2	1,1	0,9801
chr1	200994471	200994632	chr1:200994472-200994632_novel_junction	0	.	200994471	200994632	255,0,0	2	1,1	0,160
chr1	201178821	201178931	chr1:201178822-201178931_novel_junction	0	.	201178821	201178931	255,0,0	2	1,1	0,109
chr1	201178857	201179075	chr1:201178858-201179075_novel_junction	0	.	201178857	201179075	255,0,0	2	1,1	0,217
chr1	201328790	201330327	chr1:201328791-201330327_novel_junction	0	.	201328790	201330327	255,0,0	2	1,1	0,1536
chr1	201328790	201330342	chr1:201328791-201330342_novel_junction	0	.	201328790	201330342	255,0,0	2	1,1	0,1551
chr1	201329738	201330407	chr1:201329739-201330407_novel_junction	0	.	201329738	201330407	255,0,0	2	1,1	0,668
chr1	201332867	201333426	chr1:201332868-201333426_novel_junction	0	.	201332867	201333426	255,0,0	2	1,1	0,558
chr1	201337349	201341155	chr1:201337350-201341155_novel_junction	0	.	201337349	201341155	255,0,0	2	1,1	0,3805
chr1	201342386	201346751	chr1:201342387-201346751_novel_junction	0	.	201342386	201346751	255,0,0	2	1,1	0,4364
chr1	201342391	201346751	chr1:201342392-201346751_novel_junction	0	.	201342391	201346751	255,0,0	2	1,1	0,4359
chr1	201342395	201346259	chr1:201342396-201346259_novel_junction	0	.	201342395	201346259	255,0,0	2	1,1	0,3863
chr1	201342399	201346752	chr1:201342400-201346752_novel_junction	0	.	201342399	201346752	255,0,0	2	1,1	0,4352
chr1	201352516	201352835	chr1:201352517-201352835_novel_junction	0	.	201352516	201352835	255,0,0	2	1,1	0,318
chr1	201368917	201369921	chr1:201368918-201369921_novel_junction	0	.	201368917	201369921	255,0,0	2	1,1	0,1003
chr1	201398401	201398701	chr1:201398402-201398701_novel_junction	0	.	201398401	201398701	255,0,0	2	1,1	0,299
chr1	201436710	201437469	chr1:201436711-201437469_novel_junction	0	.	201436710	201437469	255,0,0	2	1,1	0,758
chr1	201458111	201465320	chr1:201458112-201465320_novel_junction	0	.	201458111	201465320	255,0,0	2	1,1	0,7208
chr1	201508469	201557667	chr1:201508470-201557667_novel_junction	0	.	201508469	201557667	255,0,0	2	1,1	0,49197
chr1	201557776	201591981	chr1:201557777-201591981_novel_junction	0	.	201557776	201591981	255,0,0	2	1,1	0,34204
chr1	201759977	201762920	chr1:201759978-201762920_novel_junction	0	.	201759977	201762920	255,0,0	2	1,1	0,2942
chr1	201775132	201865588	chr1:201775133-201865588_novel_junction	0	.	201775132	201865588	255,0,0	2	1,1	0,90455
chr1	201808711	201845883	chr1:201808712-201845883_novel_junction	0	.	201808711	201845883	255,0,0	2	1,1	0,37171
chr1	201816765	201821232	chr1:201816766-201821232_novel_junction	0	.	201816765	201821232	255,0,0	2	1,1	0,4466
chr1	201844063	201845072	chr1:201844064-201845072_novel_junction	0	.	201844063	201845072	255,0,0	2	1,1	0,1008
chr1	201858743	201859444	chr1:201858744-201859444_novel_junction	0	.	201858743	201859444	255,0,0	2	1,1	0,700
chr1	201858743	201860529	chr1:201858744-201860529_novel_junction	0	.	201858743	201860529	255,0,0	2	1,1	0,1785
chr1	201861633	201862682	chr1:201861634-201862682_novel_junction	0	.	201861633	201862682	255,0,0	2	1,1	0,1048
chr1	201861753	201862682	chr1:201861754-201862682_novel_junction	0	.	201861753	201862682	255,0,0	2	1,1	0,928
chr1	201861753	201868858	chr1:201861754-201868858_novel_junction	0	.	201861753	201868858	255,0,0	2	1,1	0,7104
chr1	201867527	201868367	chr1:201867528-201868367_novel_junction	0	.	201867527	201868367	255,0,0	2	1,1	0,839
chr1	201869878	201915288	chr1:201869879-201915288_novel_junction	0	.	201869878	201915288	255,0,0	2	1,1	0,45409
chr1	201926701	201927967	chr1:201926702-201927967_novel_junction	0	.	201926701	201927967	255,0,0	2	1,1	0,1265
chr1	201928035	201932744	chr1:201928036-201932744_novel_junction	0	.	201928035	201932744	255,0,0	2	1,1	0,4708
chr1	201958658	201959381	chr1:201958659-201959381_novel_junction	0	.	201958658	201959381	255,0,0	2	1,1	0,722
chr1	201979951	201980261	chr1:201979952-201980261_novel_junction	0	.	201979951	201980261	255,0,0	2	1,1	0,309
chr1	201981886	201981979	chr1:201981887-201981979_novel_junction	0	.	201981886	201981979	255,0,0	2	1,1	0,92
chr1	201982767	201982957	chr1:201982768-201982957_novel_junction	0	.	201982767	201982957	255,0,0	2	1,1	0,189
chr1	202104347	202104835	chr1:202104348-202104835_novel_junction	0	.	202104347	202104835	255,0,0	2	1,1	0,487
chr1	202122962	202124661	chr1:202122963-202124661_novel_junction	0	.	202122962	202124661	255,0,0	2	1,1	0,1698
chr1	202197933	202199012	chr1:202197934-202199012_novel_junction	0	.	202197933	202199012	255,0,0	2	1,1	0,1078
chr1	202464609	202464700	chr1:202464610-202464700_novel_junction	0	.	202464609	202464700	255,0,0	2	1,1	0,90
chr1	202509007	202509143	chr1:202509008-202509143_novel_junction	0	.	202509007	202509143	255,0,0	2	1,1	0,135
chr1	202509368	202528005	chr1:202509369-202528005_novel_junction	0	.	202509368	202528005	255,0,0	2	1,1	0,18636
chr1	202509368	202531906	chr1:202509369-202531906_novel_junction	0	.	202509368	202531906	255,0,0	2	1,1	0,22537
chr1	202533674	202536909	chr1:202533675-202536909_novel_junction	0	.	202533674	202536909	255,0,0	2	1,1	0,3234
chr1	202698230	202698835	chr1:202698231-202698835_novel_junction	0	.	202698230	202698835	255,0,0	2	1,1	0,604
chr1	202914322	202915567	chr1:202914323-202915567_novel_junction	0	.	202914322	202915567	255,0,0	2	1,1	0,1244
chr1	202987688	202991983	chr1:202987689-202991983_novel_junction	0	.	202987688	202991983	255,0,0	2	1,1	0,4294
chr1	202990018	202991983	chr1:202990019-202991983_novel_junction	0	.	202990018	202991983	255,0,0	2	1,1	0,1964
chr1	203004078	203004268	chr1:203004079-203004268_novel_junction	0	.	203004078	203004268	255,0,0	2	1,1	0,189
chr1	203004517	203004659	chr1:203004518-203004659_novel_junction	0	.	203004517	203004659	255,0,0	2	1,1	0,141
chr1	203015114	203017355	chr1:203015115-203017355_novel_junction	0	.	203015114	203017355	255,0,0	2	1,1	0,2240
chr1	203045203	203045469	chr1:203045204-203045469_novel_junction	0	.	203045203	203045469	255,0,0	2	1,1	0,265
chr1	203137579	203137755	chr1:203137580-203137755_novel_junction	0	.	203137579	203137755	255,0,0	2	1,1	0,175
chr1	203141167	203143483	chr1:203141168-203143483_novel_junction	0	.	203141167	203143483	255,0,0	2	1,1	0,2315
chr1	203147700	203148889	chr1:203147701-203148889_novel_junction	0	.	203147700	203148889	255,0,0	2	1,1	0,1188
chr1	203153171	203153704	chr1:203153172-203153704_novel_junction	0	.	203153171	203153704	255,0,0	2	1,1	0,532
chr1	203311621	203316183	chr1:203311622-203316183_novel_junction	0	.	203311621	203316183	255,0,0	2	1,1	0,4561
chr1	203347912	203349031	chr1:203347913-203349031_novel_junction	0	.	203347912	203349031	255,0,0	2	1,1	0,1118
chr1	203349197	203365121	chr1:203349198-203365121_novel_junction	0	.	203349197	203365121	255,0,0	2	1,1	0,15923
chr1	203367050	203367603	chr1:203367051-203367603_novel_junction	0	.	203367050	203367603	255,0,0	2	1,1	0,552
chr1	203523239	203524517	chr1:203523240-203524517_novel_junction	0	.	203523239	203524517	255,0,0	2	1,1	0,1277
chr1	203597208	203651870	chr1:203597209-203651870_novel_junction	0	.	203597208	203651870	255,0,0	2	1,1	0,54661
chr1	203670054	203671175	chr1:203670055-203671175_novel_junction	0	.	203670054	203671175	255,0,0	2	1,1	0,1120
chr1	203764902	203770703	chr1:203764903-203770703_novel_junction	0	.	203764902	203770703	255,0,0	2	1,1	0,5800
chr1	203764921	203786054	chr1:203764922-203786054_novel_junction	0	.	203764921	203786054	255,0,0	2	1,1	0,21132
chr1	203802980	203803065	chr1:203802981-203803065_novel_junction	0	.	203802980	203803065	255,0,0	2	1,1	0,84
chr1	203803229	203807094	chr1:203803230-203807094_novel_junction	0	.	203803229	203807094	255,0,0	2	1,1	0,3864
chr1	203819147	203819643	chr1:203819148-203819643_novel_junction	0	.	203819147	203819643	255,0,0	2	1,1	0,495
chr1	204111143	204111777	chr1:204111144-204111777_novel_junction	0	.	204111143	204111777	255,0,0	2	1,1	0,633
chr1	204115891	204116094	chr1:204115892-204116094_novel_junction	0	.	204115891	204116094	255,0,0	2	1,1	0,202
chr1	204168385	204172024	chr1:204168386-204172024_novel_junction	0	.	204168385	204172024	255,0,0	2	1,1	0,3638
chr1	204191906	204197211	chr1:204191907-204197211_novel_junction	0	.	204191906	204197211	255,0,0	2	1,1	0,5304
chr1	204199716	204210503	chr1:204199717-204210503_novel_junction	0	.	204199716	204210503	255,0,0	2	1,1	0,10786
chr1	204243936	204257233	chr1:204243937-204257233_novel_junction	0	.	204243936	204257233	255,0,0	2	1,1	0,13296
chr1	204243936	204276465	chr1:204243937-204276465_novel_junction	0	.	204243936	204276465	255,0,0	2	1,1	0,32528
chr1	204243936	204336927	chr1:204243937-204336927_novel_junction	0	.	204243936	204336927	255,0,0	2	1,1	0,92990
chr1	204368677	204369781	chr1:204368678-204369781_novel_junction	0	.	204368677	204369781	255,0,0	2	1,1	0,1103
chr1	204369916	204378620	chr1:204369917-204378620_novel_junction	0	.	204369916	204378620	255,0,0	2	1,1	0,8703
chr1	204375442	204378621	chr1:204375443-204378621_novel_junction	0	.	204375442	204378621	255,0,0	2	1,1	0,3178
chr1	204378708	204379207	chr1:204378709-204379207_novel_junction	0	.	204378708	204379207	255,0,0	2	1,1	0,498
chr1	204397347	204400797	chr1:204397348-204400797_novel_junction	0	.	204397347	204400797	255,0,0	2	1,1	0,3449
chr1	204513796	204515925	chr1:204513797-204515925_novel_junction	0	.	204513796	204515925	255,0,0	2	1,1	0,2128
chr1	204840197	204913354	chr1:204840198-204913354_novel_junction	0	.	204840197	204913354	255,0,0	2	1,1	0,73156
chr1	205042691	205042784	chr1:205042692-205042784_novel_junction	0	.	205042691	205042784	255,0,0	2	1,1	0,92
chr1	205197898	205209113	chr1:205197899-205209113_novel_junction	0	.	205197898	205209113	255,0,0	2	1,1	0,11214
chr1	205206085	205206312	chr1:205206086-205206312_novel_junction	0	.	205206085	205206312	255,0,0	2	1,1	0,226
chr1	205237186	205238078	chr1:205237187-205238078_novel_junction	0	.	205237186	205238078	255,0,0	2	1,1	0,891
chr1	205240382	205240924	chr1:205240383-205240924_novel_junction	0	.	205240382	205240924	255,0,0	2	1,1	0,541
chr1	205273640	205275316	chr1:205273641-205275316_novel_junction	0	.	205273640	205275316	255,0,0	2	1,1	0,1675
chr1	205274741	205275316	chr1:205274742-205275316_novel_junction	0	.	205274741	205275316	255,0,0	2	1,1	0,574
chr1	205280952	205281140	chr1:205280953-205281140_novel_junction	0	.	205280952	205281140	255,0,0	2	1,1	0,187
chr1	205313585	205325661	chr1:205313586-205325661_novel_junction	0	.	205313585	205325661	255,0,0	2	1,1	0,12075
chr1	205410189	205418996	chr1:205410190-205418996_novel_junction	0	.	205410189	205418996	255,0,0	2	1,1	0,8806
chr1	205525971	205527295	chr1:205525972-205527295_novel_junction	0	.	205525971	205527295	255,0,0	2	1,1	0,1323
chr1	205527428	205527579	chr1:205527429-205527579_novel_junction	0	.	205527428	205527579	255,0,0	2	1,1	0,150
chr1	205527677	205538257	chr1:205527678-205538257_novel_junction	0	.	205527677	205538257	255,0,0	2	1,1	0,10579
chr1	205566989	205567583	chr1:205566990-205567583_novel_junction	0	.	205566989	205567583	255,0,0	2	1,1	0,593
chr1	205634013	205638823	chr1:205634014-205638823_novel_junction	0	.	205634013	205638823	255,0,0	2	1,1	0,4809
chr1	205686521	205709125	chr1:205686522-205709125_novel_junction	0	.	205686521	205709125	255,0,0	2	1,1	0,22603
chr1	205687363	205755060	chr1:205687364-205755060_novel_junction	0	.	205687363	205755060	255,0,0	2	1,1	0,67696
chr1	205688800	205689629	chr1:205688801-205689629_novel_junction	0	.	205688800	205689629	255,0,0	2	1,1	0,828
chr1	205741694	205744502	chr1:205741695-205744502_novel_junction	0	.	205741694	205744502	255,0,0	2	1,1	0,2807
chr1	205744213	205744530	chr1:205744214-205744530_novel_junction	0	.	205744213	205744530	255,0,0	2	1,1	0,316
chr1	205744218	205744502	chr1:205744219-205744502_novel_junction	0	.	205744218	205744502	255,0,0	2	1,1	0,283
chr1	205886481	205889304	chr1:205886482-205889304_novel_junction	0	.	205886481	205889304	255,0,0	2	1,1	0,2822
chr1	206137077	206137269	chr1:206137078-206137269_novel_junction	0	.	206137077	206137269	255,0,0	2	1,1	0,191
chr1	206243597	206257682	chr1:206243598-206257682_novel_junction	0	.	206243597	206257682	255,0,0	2	1,1	0,14084
chr1	206289514	206306069	chr1:206289515-206306069_novel_junction	0	.	206289514	206306069	255,0,0	2	1,1	0,16554
chr1	206516361	206541758	chr1:206516362-206541758_novel_junction	0	.	206516361	206541758	255,0,0	2	1,1	0,25396
chr1	206772445	206773087	chr1:206772446-206773087_novel_junction	0	.	206772445	206773087	255,0,0	2	1,1	0,641
chr1	206838621	206856252	chr1:206838622-206856252_novel_junction	0	.	206838621	206856252	255,0,0	2	1,1	0,17630
chr1	206900493	206902055	chr1:206900494-206902055_novel_junction	0	.	206900493	206902055	255,0,0	2	1,1	0,1561
chr1	206905428	206905920	chr1:206905429-206905920_novel_junction	0	.	206905428	206905920	255,0,0	2	1,1	0,491
chr1	207078491	207078877	chr1:207078492-207078877_novel_junction	0	.	207078491	207078877	255,0,0	2	1,1	0,385
chr1	207078491	207083070	chr1:207078492-207083070_novel_junction	0	.	207078491	207083070	255,0,0	2	1,1	0,4578
chr1	207082858	207083070	chr1:207082859-207083070_novel_junction	0	.	207082858	207083070	255,0,0	2	1,1	0,211
chr1	207083202	207083555	chr1:207083203-207083555_novel_junction	0	.	207083202	207083555	255,0,0	2	1,1	0,352
chr1	207238638	207240844	chr1:207238639-207240844_novel_junction	0	.	207238638	207240844	255,0,0	2	1,1	0,2205
chr1	207245739	207252299	chr1:207245740-207252299_novel_junction	0	.	207245739	207252299	255,0,0	2	1,1	0,6559
chr1	207277774	207286343	chr1:207277775-207286343_novel_junction	0	.	207277774	207286343	255,0,0	2	1,1	0,8568
chr1	207300239	207304888	chr1:207300240-207304888_novel_junction	0	.	207300239	207304888	255,0,0	2	1,1	0,4648
chr1	207303618	207308039	chr1:207303619-207308039_novel_junction	0	.	207303618	207308039	255,0,0	2	1,1	0,4420
chr1	207500181	207510038	chr1:207500182-207510038_novel_junction	0	.	207500181	207510038	255,0,0	2	1,1	0,9856
chr1	207648559	207649577	chr1:207648560-207649577_novel_junction	0	.	207648559	207649577	255,0,0	2	1,1	0,1017
chr1	207731967	207751150	chr1:207731968-207751150_novel_junction	0	.	207731967	207751150	255,0,0	2	1,1	0,19182
chr1	207811192	207812742	chr1:207811193-207812742_novel_junction	0	.	207811192	207812742	255,0,0	2	1,1	0,1549
chr1	208133526	208134666	chr1:208133527-208134666_novel_junction	0	.	208133526	208134666	255,0,0	2	1,1	0,1139
chr1	208202386	208203028	chr1:208202387-208203028_novel_junction	0	.	208202386	208203028	255,0,0	2	1,1	0,641
chr1	208205103	208205325	chr1:208205104-208205325_novel_junction	0	.	208205103	208205325	255,0,0	2	1,1	0,221
chr1	208205518	208206664	chr1:208205519-208206664_novel_junction	0	.	208205518	208206664	255,0,0	2	1,1	0,1145
chr1	208844894	208848967	chr1:208844895-208848967_novel_junction	0	.	208844894	208848967	255,0,0	2	1,1	0,4072
chr1	209602752	209605549	chr1:209602753-209605549_novel_junction	0	.	209602752	209605549	255,0,0	2	1,1	0,2796
chr1	210190443	210194384	chr1:210190444-210194384_novel_junction	0	.	210190443	210194384	255,0,0	2	1,1	0,3940
chr1	210405115	210405535	chr1:210405116-210405535_novel_junction	0	.	210405115	210405535	255,0,0	2	1,1	0,419
chr1	211433070	211433450	chr1:211433071-211433450_novel_junction	0	.	211433070	211433450	255,0,0	2	1,1	0,379
chr1	211462737	211477425	chr1:211462738-211477425_novel_junction	0	.	211462737	211477425	255,0,0	2	1,1	0,14687
chr1	211471184	211477425	chr1:211471185-211477425_novel_junction	0	.	211471184	211477425	255,0,0	2	1,1	0,6240
chr1	211539831	211542794	chr1:211539832-211542794_novel_junction	0	.	211539831	211542794	255,0,0	2	1,1	0,2962
chr1	211550457	211555741	chr1:211550458-211555741_novel_junction	0	.	211550457	211555741	255,0,0	2	1,1	0,5283
chr1	211570172	211595881	chr1:211570173-211595881_novel_junction	0	.	211570172	211595881	255,0,0	2	1,1	0,25708
chr1	211599624	211601759	chr1:211599625-211601759_novel_junction	0	.	211599624	211601759	255,0,0	2	1,1	0,2134
chr1	211601916	211605661	chr1:211601917-211605661_novel_junction	0	.	211601916	211605661	255,0,0	2	1,1	0,3744
chr1	211601916	211605703	chr1:211601917-211605703_novel_junction	0	.	211601916	211605703	255,0,0	2	1,1	0,3786
chr1	211917142	211919255	chr1:211917143-211919255_novel_junction	0	.	211917142	211919255	255,0,0	2	1,1	0,2112
chr1	211919330	211920545	chr1:211919331-211920545_novel_junction	0	.	211919330	211920545	255,0,0	2	1,1	0,1214
chr1	211952385	211952487	chr1:211952386-211952487_novel_junction	0	.	211952385	211952487	255,0,0	2	1,1	0,101
chr1	212002664	212003525	chr1:212002665-212003525_novel_junction	0	.	212002664	212003525	255,0,0	2	1,1	0,860
chr1	212120046	212125005	chr1:212120047-212125005_novel_junction	0	.	212120046	212125005	255,0,0	2	1,1	0,4958
chr1	212459632	212506839	chr1:212459633-212506839_novel_junction	0	.	212459632	212506839	255,0,0	2	1,1	0,47206
chr1	212506939	212519145	chr1:212506940-212519145_novel_junction	0	.	212506939	212519145	255,0,0	2	1,1	0,12205
chr1	212516966	212519145	chr1:212516967-212519145_novel_junction	0	.	212516966	212519145	255,0,0	2	1,1	0,2178
chr1	212521362	212521731	chr1:212521363-212521731_novel_junction	0	.	212521362	212521731	255,0,0	2	1,1	0,368
chr1	212530017	212530305	chr1:212530018-212530305_novel_junction	0	.	212530017	212530305	255,0,0	2	1,1	0,287
chr1	212615966	212619172	chr1:212615967-212619172_novel_junction	0	.	212615966	212619172	255,0,0	2	1,1	0,3205
chr1	212782612	212788360	chr1:212782613-212788360_novel_junction	0	.	212782612	212788360	255,0,0	2	1,1	0,5747
chr1	212791784	212792700	chr1:212791785-212792700_novel_junction	0	.	212791784	212792700	255,0,0	2	1,1	0,915
chr1	212838028	212838661	chr1:212838029-212838661_novel_junction	0	.	212838028	212838661	255,0,0	2	1,1	0,632
chr1	212912027	212912443	chr1:212912028-212912443_novel_junction	0	.	212912027	212912443	255,0,0	2	1,1	0,415
chr1	212912483	212912876	chr1:212912484-212912876_novel_junction	0	.	212912483	212912876	255,0,0	2	1,1	0,392
chr1	212981189	212985596	chr1:212981190-212985596_novel_junction	0	.	212981189	212985596	255,0,0	2	1,1	0,4406
chr1	213043509	213046020	chr1:213043510-213046020_novel_junction	0	.	213043509	213046020	255,0,0	2	1,1	0,2510
chr1	213181807	213188568	chr1:213181808-213188568_novel_junction	0	.	213181807	213188568	255,0,0	2	1,1	0,6760
chr1	213573412	213573506	chr1:213573413-213573506_novel_junction	0	.	213573412	213573506	255,0,0	2	1,1	0,93
chr1	214436306	214438279	chr1:214436307-214438279_novel_junction	0	.	214436306	214438279	255,0,0	2	1,1	0,1972
chr1	214436306	214452057	chr1:214436307-214452057_novel_junction	0	.	214436306	214452057	255,0,0	2	1,1	0,15750
chr1	217783741	217784301	chr1:217783742-217784301_novel_junction	0	.	217783741	217784301	255,0,0	2	1,1	0,559
chr1	217824519	217856600	chr1:217824520-217856600_novel_junction	0	.	217824519	217856600	255,0,0	2	1,1	0,32080
chr1	219092948	219097803	chr1:219092949-219097803_novel_junction	0	.	219092948	219097803	255,0,0	2	1,1	0,4854
chr1	220197797	220203728	chr1:220197798-220203728_novel_junction	0	.	220197797	220203728	255,0,0	2	1,1	0,5930
chr1	220233132	220240644	chr1:220233133-220240644_novel_junction	0	.	220233132	220240644	255,0,0	2	1,1	0,7511
chr1	220936391	220943723	chr1:220936392-220943723_novel_junction	0	.	220936391	220943723	255,0,0	2	1,1	0,7331
chr1	220943897	220953360	chr1:220943898-220953360_novel_junction	0	.	220943897	220953360	255,0,0	2	1,1	0,9462
chr1	220953403	220953510	chr1:220953404-220953510_novel_junction	0	.	220953403	220953510	255,0,0	2	1,1	0,106
chr1	221279083	221279287	chr1:221279084-221279287_novel_junction	0	.	221279083	221279287	255,0,0	2	1,1	0,203
chr1	221722816	221727429	chr1:221722817-221727429_novel_junction	0	.	221722816	221727429	255,0,0	2	1,1	0,4612
chr1	221729769	221734408	chr1:221729770-221734408_novel_junction	0	.	221729769	221734408	255,0,0	2	1,1	0,4638
chr1	221734478	221736650	chr1:221734479-221736650_novel_junction	0	.	221734478	221736650	255,0,0	2	1,1	0,2171
chr1	222650494	222650589	chr1:222650495-222650589_novel_junction	0	.	222650494	222650589	255,0,0	2	1,1	0,94
chr1	222828134	222832795	chr1:222828135-222832795_novel_junction	0	.	222828134	222832795	255,0,0	2	1,1	0,4660
chr1	222835673	222835800	chr1:222835674-222835800_novel_junction	0	.	222835673	222835800	255,0,0	2	1,1	0,126
chr1	222835870	222837340	chr1:222835871-222837340_novel_junction	0	.	222835870	222837340	255,0,0	2	1,1	0,1469
chr1	222838307	222838651	chr1:222838308-222838651_novel_junction	0	.	222838307	222838651	255,0,0	2	1,1	0,343
chr1	223402736	223437973	chr1:223402737-223437973_novel_junction	0	.	223402736	223437973	255,0,0	2	1,1	0,35236
chr1	223946377	223946972	chr1:223946378-223946972_novel_junction	0	.	223946377	223946972	255,0,0	2	1,1	0,594
chr1	223957610	223958151	chr1:223957611-223958151_novel_junction	0	.	223957610	223958151	255,0,0	2	1,1	0,540
chr1	223981141	223983565	chr1:223981142-223983565_novel_junction	0	.	223981141	223983565	255,0,0	2	1,1	0,2423
chr1	223991118	223991876	chr1:223991119-223991876_novel_junction	0	.	223991118	223991876	255,0,0	2	1,1	0,757
chr1	224139992	224140087	chr1:224139993-224140087_novel_junction	0	.	224139992	224140087	255,0,0	2	1,1	0,94
chr1	224139992	224140370	chr1:224139993-224140370_novel_junction	0	.	224139992	224140370	255,0,0	2	1,1	0,377
chr1	224139992	224142179	chr1:224139993-224142179_novel_junction	0	.	224139992	224142179	255,0,0	2	1,1	0,2186
chr1	224140571	224142179	chr1:224140572-224142179_novel_junction	0	.	224140571	224142179	255,0,0	2	1,1	0,1607
chr1	224142368	224148870	chr1:224142369-224148870_novel_junction	0	.	224142368	224148870	255,0,0	2	1,1	0,6501
chr1	224161747	224164582	chr1:224161748-224164582_novel_junction	0	.	224161747	224164582	255,0,0	2	1,1	0,2834
chr1	224170986	224172084	chr1:224170987-224172084_novel_junction	0	.	224170986	224172084	255,0,0	2	1,1	0,1097
chr1	224172141	224174277	chr1:224172142-224174277_novel_junction	0	.	224172141	224174277	255,0,0	2	1,1	0,2135
chr1	224180748	224191222	chr1:224180749-224191222_novel_junction	0	.	224180748	224191222	255,0,0	2	1,1	0,10473
chr1	224454924	224455736	chr1:224454925-224455736_novel_junction	0	.	224454924	224455736	255,0,0	2	1,1	0,811
chr1	224553692	224559032	chr1:224553693-224559032_novel_junction	0	.	224553692	224559032	255,0,0	2	1,1	0,5339
chr1	224599263	224605962	chr1:224599264-224605962_novel_junction	0	.	224599263	224605962	255,0,0	2	1,1	0,6698
chr1	224620966	224621386	chr1:224620967-224621386_novel_junction	0	.	224620966	224621386	255,0,0	2	1,1	0,419
chr1	224889466	224898647	chr1:224889467-224898647_novel_junction	0	.	224889466	224898647	255,0,0	2	1,1	0,9180
chr1	225592227	225594366	chr1:225592228-225594366_novel_junction	0	.	225592227	225594366	255,0,0	2	1,1	0,2138
chr1	225594533	225599039	chr1:225594534-225599039_novel_junction	0	.	225594533	225599039	255,0,0	2	1,1	0,4505
chr1	225598117	225600156	chr1:225598118-225600156_novel_junction	0	.	225598117	225600156	255,0,0	2	1,1	0,2038
chr1	225702601	225706900	chr1:225702602-225706900_novel_junction	0	.	225702601	225706900	255,0,0	2	1,1	0,4298
chr1	225707266	225712301	chr1:225707267-225712301_novel_junction	0	.	225707266	225712301	255,0,0	2	1,1	0,5034
chr1	225755115	225768953	chr1:225755116-225768953_novel_junction	0	.	225755115	225768953	255,0,0	2	1,1	0,13837
chr1	225755115	225787910	chr1:225755116-225787910_novel_junction	0	.	225755115	225787910	255,0,0	2	1,1	0,32794
chr1	225839487	225840020	chr1:225839488-225840020_novel_junction	0	.	225839487	225840020	255,0,0	2	1,1	0,532
chr1	225840134	225840388	chr1:225840135-225840388_novel_junction	0	.	225840134	225840388	255,0,0	2	1,1	0,253
chr1	225888807	225898205	chr1:225888808-225898205_novel_junction	0	.	225888807	225898205	255,0,0	2	1,1	0,9397
chr1	226013238	226016426	chr1:226013239-226016426_novel_junction	0	.	226013238	226016426	255,0,0	2	1,1	0,3187
chr1	226013760	226016426	chr1:226013761-226016426_novel_junction	0	.	226013760	226016426	255,0,0	2	1,1	0,2665
chr1	226019659	226026918	chr1:226019660-226026918_novel_junction	0	.	226019659	226026918	255,0,0	2	1,1	0,7258
chr1	226027046	226027606	chr1:226027047-226027606_novel_junction	0	.	226027046	226027606	255,0,0	2	1,1	0,559
chr1	226027737	226030115	chr1:226027738-226030115_novel_junction	0	.	226027737	226030115	255,0,0	2	1,1	0,2377
chr1	226028887	226030408	chr1:226028888-226030408_novel_junction	0	.	226028887	226030408	255,0,0	2	1,1	0,1520
chr1	226053666	226054812	chr1:226053667-226054812_novel_junction	0	.	226053666	226054812	255,0,0	2	1,1	0,1145
chr1	226334754	226335661	chr1:226334755-226335661_novel_junction	0	.	226334754	226335661	255,0,0	2	1,1	0,906
chr1	226335768	226337777	chr1:226335769-226337777_novel_junction	0	.	226335768	226337777	255,0,0	2	1,1	0,2008
chr1	226337901	226342304	chr1:226337902-226342304_novel_junction	0	.	226337901	226342304	255,0,0	2	1,1	0,4402
chr1	226349391	226352491	chr1:226349392-226352491_novel_junction	0	.	226349391	226352491	255,0,0	2	1,1	0,3099
chr1	226376825	226384753	chr1:226376826-226384753_novel_junction	0	.	226376825	226384753	255,0,0	2	1,1	0,7927
chr1	226784681	226789707	chr1:226784682-226789707_novel_junction	0	.	226784681	226789707	255,0,0	2	1,1	0,5025
chr1	227100590	227103434	chr1:227100591-227103434_novel_junction	0	.	227100590	227103434	255,0,0	2	1,1	0,2843
chr1	227131103	227149078	chr1:227131104-227149078_novel_junction	0	.	227131103	227149078	255,0,0	2	1,1	0,17974
chr1	227218174	227219003	chr1:227218175-227219003_novel_junction	0	.	227218174	227219003	255,0,0	2	1,1	0,828
chr1	227239685	227246026	chr1:227239686-227246026_novel_junction	0	.	227239685	227246026	255,0,0	2	1,1	0,6340
chr1	227288939	227289549	chr1:227288940-227289549_novel_junction	0	.	227288939	227289549	255,0,0	2	1,1	0,609
chr1	227289631	227300013	chr1:227289632-227300013_novel_junction	0	.	227289631	227300013	255,0,0	2	1,1	0,10381
chr1	227954783	227955950	chr1:227954784-227955950_novel_junction	0	.	227954783	227955950	255,0,0	2	1,1	0,1166
chr1	227956064	227968228	chr1:227956065-227968228_novel_junction	0	.	227956064	227968228	255,0,0	2	1,1	0,12163
chr1	228297199	228333212	chr1:228297200-228333212_novel_junction	0	.	228297199	228333212	255,0,0	2	1,1	0,36012
chr1	228382467	228385269	chr1:228382468-228385269_novel_junction	0	.	228382467	228385269	255,0,0	2	1,1	0,2801
chr1	228404988	228407025	chr1:228404989-228407025_novel_junction	0	.	228404988	228407025	255,0,0	2	1,1	0,2036
chr1	228404988	228430884	chr1:228404989-228430884_novel_junction	0	.	228404988	228430884	255,0,0	2	1,1	0,25895
chr1	228407299	228412160	chr1:228407300-228412160_novel_junction	0	.	228407299	228412160	255,0,0	2	1,1	0,4860
chr1	228407299	228430884	chr1:228407300-228430884_novel_junction	0	.	228407299	228430884	255,0,0	2	1,1	0,23584
chr1	228452091	228459626	chr1:228452092-228459626_novel_junction	0	.	228452091	228459626	255,0,0	2	1,1	0,7534
chr1	228476588	228481054	chr1:228476589-228481054_novel_junction	0	.	228476588	228481054	255,0,0	2	1,1	0,4465
chr1	228479861	228481054	chr1:228479862-228481054_novel_junction	0	.	228479861	228481054	255,0,0	2	1,1	0,1192
chr1	228486417	228491376	chr1:228486418-228491376_novel_junction	0	.	228486417	228491376	255,0,0	2	1,1	0,4958
chr1	228491638	228494073	chr1:228491639-228494073_novel_junction	0	.	228491638	228494073	255,0,0	2	1,1	0,2434
chr1	228492266	228492824	chr1:228492267-228492824_novel_junction	0	.	228492266	228492824	255,0,0	2	1,1	0,557
chr1	228495231	228496800	chr1:228495232-228496800_novel_junction	0	.	228495231	228496800	255,0,0	2	1,1	0,1568
chr1	228495231	228503548	chr1:228495232-228503548_novel_junction	0	.	228495231	228503548	255,0,0	2	1,1	0,8316
chr1	228496119	228496800	chr1:228496120-228496800_novel_junction	0	.	228496119	228496800	255,0,0	2	1,1	0,680
chr1	228497259	228501315	chr1:228497260-228501315_novel_junction	0	.	228497259	228501315	255,0,0	2	1,1	0,4055
chr1	228501586	228502515	chr1:228501587-228502515_novel_junction	0	.	228501586	228502515	255,0,0	2	1,1	0,928
chr1	228502780	228503548	chr1:228502781-228503548_novel_junction	0	.	228502780	228503548	255,0,0	2	1,1	0,767
chr1	228505451	228505596	chr1:228505452-228505596_novel_junction	0	.	228505451	228505596	255,0,0	2	1,1	0,144
chr1	228550455	228552679	chr1:228550456-228552679_novel_junction	0	.	228550455	228552679	255,0,0	2	1,1	0,2223
chr1	228553479	228554386	chr1:228553480-228554386_novel_junction	0	.	228553479	228554386	255,0,0	2	1,1	0,906
chr1	228556116	228556492	chr1:228556117-228556492_novel_junction	0	.	228556116	228556492	255,0,0	2	1,1	0,375
chr1	228557794	228558380	chr1:228557795-228558380_novel_junction	0	.	228557794	228558380	255,0,0	2	1,1	0,585
chr1	228582148	228583412	chr1:228582149-228583412_novel_junction	0	.	228582148	228583412	255,0,0	2	1,1	0,1263
chr1	228596095	228596873	chr1:228596096-228596873_novel_junction	0	.	228596095	228596873	255,0,0	2	1,1	0,777
chr1	228696534	228697592	chr1:228696535-228697592_novel_junction	0	.	228696534	228697592	255,0,0	2	1,1	0,1057
chr1	228871750	228879032	chr1:228871751-228879032_novel_junction	0	.	228871750	228879032	255,0,0	2	1,1	0,7281
chr1	229434818	229439553	chr1:229434819-229439553_novel_junction	0	.	229434818	229439553	255,0,0	2	1,1	0,4734
chr1	229458730	229461004	chr1:229458731-229461004_novel_junction	0	.	229458730	229461004	255,0,0	2	1,1	0,2273
chr1	229560251	229566997	chr1:229560252-229566997_novel_junction	0	.	229560251	229566997	255,0,0	2	1,1	0,6745
chr1	229644191	229645871	chr1:229644192-229645871_novel_junction	0	.	229644191	229645871	255,0,0	2	1,1	0,1679
chr1	229644191	229649725	chr1:229644192-229649725_novel_junction	0	.	229644191	229649725	255,0,0	2	1,1	0,5533
chr1	229738665	229741866	chr1:229738666-229741866_novel_junction	0	.	229738665	229741866	255,0,0	2	1,1	0,3200
chr1	229750231	229761345	chr1:229750232-229761345_novel_junction	0	.	229750231	229761345	255,0,0	2	1,1	0,11113
chr1	230020920	230027713	chr1:230020921-230027713_novel_junction	0	.	230020920	230027713	255,0,0	2	1,1	0,6792
chr1	230021564	230027713	chr1:230021565-230027713_novel_junction	0	.	230021564	230027713	255,0,0	2	1,1	0,6148
chr1	230405470	230407416	chr1:230405471-230407416_novel_junction	0	.	230405470	230407416	255,0,0	2	1,1	0,1945
chr1	230780973	230810830	chr1:230780974-230810830_novel_junction	0	.	230780973	230810830	255,0,0	2	1,1	0,29856
chr1	230810955	230812032	chr1:230810956-230812032_novel_junction	0	.	230810955	230812032	255,0,0	2	1,1	0,1076
chr1	230844128	230845741	chr1:230844129-230845741_novel_junction	0	.	230844128	230845741	255,0,0	2	1,1	0,1612
chr1	230845171	230845741	chr1:230845172-230845741_novel_junction	0	.	230845171	230845741	255,0,0	2	1,1	0,569
chr1	230846598	230847506	chr1:230846599-230847506_novel_junction	0	.	230846598	230847506	255,0,0	2	1,1	0,907
chr1	230937480	230942815	chr1:230937481-230942815_novel_junction	0	.	230937480	230942815	255,0,0	2	1,1	0,5334
chr1	231005104	231010288	chr1:231005105-231010288_novel_junction	0	.	231005104	231010288	255,0,0	2	1,1	0,5183
chr1	231124184	231125896	chr1:231124185-231125896_novel_junction	0	.	231124184	231125896	255,0,0	2	1,1	0,1711
chr1	231135922	231137727	chr1:231135923-231137727_novel_junction	0	.	231135922	231137727	255,0,0	2	1,1	0,1804
chr1	231154919	231196104	chr1:231154920-231196104_novel_junction	0	.	231154919	231196104	255,0,0	2	1,1	0,41184
chr1	231377201	231386710	chr1:231377202-231386710_novel_junction	0	.	231377201	231386710	255,0,0	2	1,1	0,9508
chr1	231487316	231505300	chr1:231487317-231505300_novel_junction	0	.	231487316	231505300	255,0,0	2	1,1	0,17983
chr1	231502220	231506308	chr1:231502221-231506308_novel_junction	0	.	231502220	231506308	255,0,0	2	1,1	0,4087
chr1	231503381	231509726	chr1:231503382-231509726_novel_junction	0	.	231503381	231509726	255,0,0	2	1,1	0,6344
chr1	231557708	231558262	chr1:231557709-231558262_novel_junction	0	.	231557708	231558262	255,0,0	2	1,1	0,553
chr1	231660286	231663084	chr1:231660287-231663084_novel_junction	0	.	231660286	231663084	255,0,0	2	1,1	0,2797
chr1	231670943	231672959	chr1:231670944-231672959_novel_junction	0	.	231670943	231672959	255,0,0	2	1,1	0,2015
chr1	231950036	231958426	chr1:231950037-231958426_novel_junction	0	.	231950036	231958426	255,0,0	2	1,1	0,8389
chr1	231950036	231958471	chr1:231950037-231958471_novel_junction	0	.	231950036	231958471	255,0,0	2	1,1	0,8434
chr1	231950036	231983265	chr1:231950037-231983265_novel_junction	0	.	231950036	231983265	255,0,0	2	1,1	0,33228
chr1	231958579	231983265	chr1:231958580-231983265_novel_junction	0	.	231958579	231983265	255,0,0	2	1,1	0,24685
chr1	232651353	232669236	chr1:232651354-232669236_novel_junction	0	.	232651353	232669236	255,0,0	2	1,1	0,17882
chr1	232651353	232709920	chr1:232651354-232709920_novel_junction	0	.	232651353	232709920	255,0,0	2	1,1	0,58566
chr1	232669328	232709920	chr1:232669329-232709920_novel_junction	0	.	232669328	232709920	255,0,0	2	1,1	0,40591
chr1	232709967	232744658	chr1:232709968-232744658_novel_junction	0	.	232709967	232744658	255,0,0	2	1,1	0,34690
chr1	232709967	232765615	chr1:232709968-232765615_novel_junction	0	.	232709967	232765615	255,0,0	2	1,1	0,55647
chr1	232744733	232765615	chr1:232744734-232765615_novel_junction	0	.	232744733	232765615	255,0,0	2	1,1	0,20881
chr1	232877287	232878113	chr1:232877288-232878113_novel_junction	0	.	232877287	232878113	255,0,0	2	1,1	0,825
chr1	232890050	232898067	chr1:232890051-232898067_novel_junction	0	.	232890050	232898067	255,0,0	2	1,1	0,8016
chr1	232979322	232994048	chr1:232979323-232994048_novel_junction	0	.	232979322	232994048	255,0,0	2	1,1	0,14725
chr1	233031602	233033019	chr1:233031603-233033019_novel_junction	0	.	233031602	233033019	255,0,0	2	1,1	0,1416
chr1	234367486	234452348	chr1:234367487-234452348_novel_junction	0	.	234367486	234452348	255,0,0	2	1,1	0,84861
chr1	234529582	234536927	chr1:234529583-234536927_novel_junction	0	.	234529582	234536927	255,0,0	2	1,1	0,7344
chr1	234584321	234586174	chr1:234584322-234586174_novel_junction	0	.	234584321	234586174	255,0,0	2	1,1	0,1852
chr1	235095662	235096029	chr1:235095663-235096029_novel_junction	0	.	235095662	235096029	255,0,0	2	1,1	0,366
chr1	235269381	235272656	chr1:235269382-235272656_novel_junction	0	.	235269381	235272656	255,0,0	2	1,1	0,3274
chr1	235299081	235299349	chr1:235299082-235299349_novel_junction	0	.	235299081	235299349	255,0,0	2	1,1	0,267
chr1	235492092	235498562	chr1:235492093-235498562_novel_junction	0	.	235492092	235498562	255,0,0	2	1,1	0,6469
chr1	235498648	235506151	chr1:235498649-235506151_novel_junction	0	.	235498648	235506151	255,0,0	2	1,1	0,7502
chr1	235992338	235993526	chr1:235992339-235993526_novel_junction	0	.	235992338	235993526	255,0,0	2	1,1	0,1187
chr1	236035874	236046487	chr1:236035875-236046487_novel_junction	0	.	236035874	236046487	255,0,0	2	1,1	0,10612
chr1	236157171	236180448	chr1:236157172-236180448_novel_junction	0	.	236157171	236180448	255,0,0	2	1,1	0,23276
chr1	236176859	236187370	chr1:236176860-236187370_novel_junction	0	.	236176859	236187370	255,0,0	2	1,1	0,10510
chr1	236368549	236370433	chr1:236368550-236370433_novel_junction	0	.	236368549	236370433	255,0,0	2	1,1	0,1883
chr1	236406794	236415350	chr1:236406795-236415350_novel_junction	0	.	236406794	236415350	255,0,0	2	1,1	0,8555
chr1	236700089	236713440	chr1:236700090-236713440_novel_junction	0	.	236700089	236713440	255,0,0	2	1,1	0,13350
chr1	236894613	236900422	chr1:236894614-236900422_novel_junction	0	.	236894613	236900422	255,0,0	2	1,1	0,5808
chr1	237054337	237054433	chr1:237054338-237054433_novel_junction	0	.	237054337	237054433	255,0,0	2	1,1	0,95
chr1	237070505	237076598	chr1:237070506-237076598_novel_junction	0	.	237070505	237076598	255,0,0	2	1,1	0,6092
chr1	237161562	237164667	chr1:237161563-237164667_novel_junction	0	.	237161562	237164667	255,0,0	2	1,1	0,3104
chr1	237205868	237261383	chr1:237205869-237261383_novel_junction	0	.	237205868	237261383	255,0,0	2	1,1	0,55514
chr1	237540734	237546230	chr1:237540735-237546230_novel_junction	0	.	237540734	237546230	255,0,0	2	1,1	0,5495
chr1	237540734	237550456	chr1:237540735-237550456_novel_junction	0	.	237540734	237550456	255,0,0	2	1,1	0,9721
chr1	237660051	237663184	chr1:237660052-237663184_novel_junction	0	.	237660051	237663184	255,0,0	2	1,1	0,3132
chr1	237713990	237729870	chr1:237713991-237729870_novel_junction	0	.	237713990	237729870	255,0,0	2	1,1	0,15879
chr1	237754291	237755021	chr1:237754292-237755021_novel_junction	0	.	237754291	237755021	255,0,0	2	1,1	0,729
chr1	237756935	237757400	chr1:237756936-237757400_novel_junction	0	.	237756935	237757400	255,0,0	2	1,1	0,464
chr1	237757428	237758798	chr1:237757429-237758798_novel_junction	0	.	237757428	237758798	255,0,0	2	1,1	0,1369
chr1	237806746	237811823	chr1:237806747-237811823_novel_junction	0	.	237806746	237811823	255,0,0	2	1,1	0,5076
chr1	237886561	237889576	chr1:237886562-237889576_novel_junction	0	.	237886561	237889576	255,0,0	2	1,1	0,3014
chr1	237886561	237890387	chr1:237886562-237890387_novel_junction	0	.	237886561	237890387	255,0,0	2	1,1	0,3825
chr1	237889608	237890388	chr1:237889609-237890388_novel_junction	0	.	237889608	237890388	255,0,0	2	1,1	0,779
chr1	237935399	237941966	chr1:237935400-237941966_novel_junction	0	.	237935399	237941966	255,0,0	2	1,1	0,6566
chr1	237948271	237949275	chr1:237948272-237949275_novel_junction	0	.	237948271	237949275	255,0,0	2	1,1	0,1003
chr1	237951434	237955405	chr1:237951435-237955405_novel_junction	0	.	237951434	237955405	255,0,0	2	1,1	0,3970
chr1	237972334	237974940	chr1:237972335-237974940_novel_junction	0	.	237972334	237974940	255,0,0	2	1,1	0,2605
chr1	237997286	238009108	chr1:237997287-238009108_novel_junction	0	.	237997286	238009108	255,0,0	2	1,1	0,11821
chr1	238489132	238489512	chr1:238489133-238489512_novel_junction	0	.	238489132	238489512	255,0,0	2	1,1	0,379
chr1	240374534	240402939	chr1:240374535-240402939_novel_junction	0	.	240374534	240402939	255,0,0	2	1,1	0,28404
chr1	240569785	240601361	chr1:240569786-240601361_novel_junction	0	.	240569785	240601361	255,0,0	2	1,1	0,31575
chr1	240903152	240906811	chr1:240903153-240906811_novel_junction	0	.	240903152	240906811	255,0,0	2	1,1	0,3658
chr1	240931603	240934066	chr1:240931604-240934066_novel_junction	0	.	240931603	240934066	255,0,0	2	1,1	0,2462
chr1	240934482	240939105	chr1:240934483-240939105_novel_junction	0	.	240934482	240939105	255,0,0	2	1,1	0,4622
chr1	240937899	240939105	chr1:240937900-240939105_novel_junction	0	.	240937899	240939105	255,0,0	2	1,1	0,1205
chr1	241031967	241032066	chr1:241031968-241032066_novel_junction	0	.	241031967	241032066	255,0,0	2	1,1	0,98
chr1	241761298	241763682	chr1:241761299-241763682_novel_junction	0	.	241761298	241763682	255,0,0	2	1,1	0,2383
chr1	241799374	241803184	chr1:241799375-241803184_novel_junction	0	.	241799374	241803184	255,0,0	2	1,1	0,3809
chr1	242653659	242654490	chr1:242653660-242654490_novel_junction	0	.	242653659	242654490	255,0,0	2	1,1	0,830
chr1	243349723	243362362	chr1:243349724-243362362_novel_junction	0	.	243349723	243362362	255,0,0	2	1,1	0,12638
chr1	243589859	243663058	chr1:243589860-243663058_novel_junction	0	.	243589859	243663058	255,0,0	2	1,1	0,73198
chr1	243652441	243679874	chr1:243652442-243679874_novel_junction	0	.	243652441	243679874	255,0,0	2	1,1	0,27432
chr1	243727149	243727587	chr1:243727150-243727587_novel_junction	0	.	243727149	243727587	255,0,0	2	1,1	0,437
chr1	243727688	243736228	chr1:243727689-243736228_novel_junction	0	.	243727688	243736228	255,0,0	2	1,1	0,8539
chr1	243736349	243778398	chr1:243736350-243778398_novel_junction	0	.	243736349	243778398	255,0,0	2	1,1	0,42048
chr1	243828184	243846499	chr1:243828185-243846499_novel_junction	0	.	243828184	243846499	255,0,0	2	1,1	0,18314
chr1	244212294	244216402	chr1:244212295-244216402_novel_junction	0	.	244212294	244216402	255,0,0	2	1,1	0,4107
chr1	244212294	244217090	chr1:244212295-244217090_novel_junction	0	.	244212294	244217090	255,0,0	2	1,1	0,4795
chr1	244216501	244217090	chr1:244216502-244217090_novel_junction	0	.	244216501	244217090	255,0,0	2	1,1	0,588
chr1	244541940	244543452	chr1:244541941-244543452_novel_junction	0	.	244541940	244543452	255,0,0	2	1,1	0,1511
chr1	244543563	244552253	chr1:244543564-244552253_novel_junction	0	.	244543563	244552253	255,0,0	2	1,1	0,8689
chr1	244595896	244596674	chr1:244595897-244596674_novel_junction	0	.	244595896	244596674	255,0,0	2	1,1	0,777
chr1	244852643	244855186	chr1:244852644-244855186_novel_junction	0	.	244852643	244855186	255,0,0	2	1,1	0,2542
chr1	244999037	245005497	chr1:244999038-245005497_novel_junction	0	.	244999037	245005497	255,0,0	2	1,1	0,6459
chr1	245006427	245008422	chr1:245006428-245008422_novel_junction	0	.	245006427	245008422	255,0,0	2	1,1	0,1994
chr1	245017477	245054106	chr1:245017478-245054106_novel_junction	0	.	245017477	245054106	255,0,0	2	1,1	0,36628
chr1	245025835	245026976	chr1:245025836-245026976_novel_junction	0	.	245025835	245026976	255,0,0	2	1,1	0,1140
chr1	246733291	246754814	chr1:246733292-246754814_novel_junction	0	.	246733291	246754814	255,0,0	2	1,1	0,21522
chr1	246781702	246784731	chr1:246781703-246784731_novel_junction	0	.	246781702	246784731	255,0,0	2	1,1	0,3028
chr1	246927645	246929360	chr1:246927646-246929360_novel_junction	0	.	246927645	246929360	255,0,0	2	1,1	0,1714
chr1	246948993	246949205	chr1:246948994-246949205_novel_junction	0	.	246948993	246949205	255,0,0	2	1,1	0,211
chr1	247004299	247006000	chr1:247004300-247006000_novel_junction	0	.	247004299	247006000	255,0,0	2	1,1	0,1700
chr1	247269452	247271674	chr1:247269453-247271674_novel_junction	0	.	247269452	247271674	255,0,0	2	1,1	0,2221
chr1	247354315	247362662	chr1:247354316-247362662_novel_junction	0	.	247354315	247362662	255,0,0	2	1,1	0,8346
chr1	247360548	247362662	chr1:247360549-247362662_novel_junction	0	.	247360548	247362662	255,0,0	2	1,1	0,2113
chr1	247362756	247363369	chr1:247362757-247363369_novel_junction	0	.	247362756	247363369	255,0,0	2	1,1	0,612
chr1	247363494	247365318	chr1:247363495-247365318_novel_junction	0	.	247363494	247365318	255,0,0	2	1,1	0,1823
chr1	247363494	247373993	chr1:247363495-247373993_novel_junction	0	.	247363494	247373993	255,0,0	2	1,1	0,10498
chr1	247365396	247373993	chr1:247365397-247373993_novel_junction	0	.	247365396	247373993	255,0,0	2	1,1	0,8596
chr1	247471889	247472741	chr1:247471890-247472741_novel_junction	0	.	247471889	247472741	255,0,0	2	1,1	0,851
chr1	247877255	247896585	chr1:247877256-247896585_novel_junction	0	.	247877255	247896585	255,0,0	2	1,1	0,19329
chr1	247898857	247911173	chr1:247898858-247911173_novel_junction	0	.	247898857	247911173	255,0,0	2	1,1	0,12315
chr1	248031364	248058859	chr1:248031365-248058859_novel_junction	0	.	248031364	248058859	255,0,0	2	1,1	0,27494
chr1	248031364	248084300	chr1:248031365-248084300_novel_junction	0	.	248031364	248084300	255,0,0	2	1,1	0,52935
chr1	248855518	248860332	chr1:248855519-248860332_novel_junction	0	.	248855518	248860332	255,0,0	2	1,1	0,4813
chr1	249211599	249230781	chr1:249211600-249230781_novel_junction	0	.	249211599	249230781	255,0,0	2	1,1	0,19181
chr10	292912	294276	chr10:292913-294276_novel_junction	0	.	292912	294276	255,0,0	2	1,1	0,1363
chr10	356031	357477	chr10:356032-357477_novel_junction	0	.	356031	357477	255,0,0	2	1,1	0,1445
chr10	357505	372946	chr10:357506-372946_novel_junction	0	.	357505	372946	255,0,0	2	1,1	0,15440
chr10	415572	415901	chr10:415573-415901_novel_junction	0	.	415572	415901	255,0,0	2	1,1	0,328
chr10	854211	858861	chr10:854212-858861_novel_junction	0	.	854211	858861	255,0,0	2	1,1	0,4649
chr10	856128	857032	chr10:856129-857032_novel_junction	0	.	856128	857032	255,0,0	2	1,1	0,903
chr10	866784	871704	chr10:866785-871704_novel_junction	0	.	866784	871704	255,0,0	2	1,1	0,4919
chr10	888970	889068	chr10:888971-889068_novel_junction	0	.	888970	889068	255,0,0	2	1,1	0,97
chr10	979054	980776	chr10:979055-980776_novel_junction	0	.	979054	980776	255,0,0	2	1,1	0,1721
chr10	1097739	1100108	chr10:1097740-1100108_novel_junction	0	.	1097739	1100108	255,0,0	2	1,1	0,2368
chr10	2230125	2231656	chr10:2230126-2231656_novel_junction	0	.	2230125	2231656	255,0,0	2	1,1	0,1530
chr10	2544180	2602083	chr10:2544181-2602083_novel_junction	0	.	2544180	2602083	255,0,0	2	1,1	0,57902
chr10	2602198	2608721	chr10:2602199-2608721_novel_junction	0	.	2602198	2608721	255,0,0	2	1,1	0,6522
chr10	3108581	3108945	chr10:3108582-3108945_novel_junction	0	.	3108581	3108945	255,0,0	2	1,1	0,363
chr10	3161060	3172011	chr10:3161061-3172011_novel_junction	0	.	3161060	3172011	255,0,0	2	1,1	0,10950
chr10	3162235	3162377	chr10:3162236-3162377_novel_junction	0	.	3162235	3162377	255,0,0	2	1,1	0,141
chr10	3162235	3167289	chr10:3162236-3167289_novel_junction	0	.	3162235	3167289	255,0,0	2	1,1	0,5053
chr10	3183003	3183714	chr10:3183004-3183714_novel_junction	0	.	3183003	3183714	255,0,0	2	1,1	0,710
chr10	3544696	3544810	chr10:3544697-3544810_novel_junction	0	.	3544696	3544810	255,0,0	2	1,1	0,113
chr10	3954367	3974848	chr10:3954368-3974848_novel_junction	0	.	3954367	3974848	255,0,0	2	1,1	0,20480
chr10	4249357	4285696	chr10:4249358-4285696_novel_junction	0	.	4249357	4285696	255,0,0	2	1,1	0,36338
chr10	4285878	4286015	chr10:4285879-4286015_novel_junction	0	.	4285878	4286015	255,0,0	2	1,1	0,136
chr10	4950611	4975429	chr10:4950612-4975429_novel_junction	0	.	4950611	4975429	255,0,0	2	1,1	0,24817
chr10	4992052	4994989	chr10:4992053-4994989_novel_junction	0	.	4992052	4994989	255,0,0	2	1,1	0,2936
chr10	5005719	5005925	chr10:5005720-5005925_novel_junction	0	.	5005719	5005925	255,0,0	2	1,1	0,205
chr10	5009234	5011014	chr10:5009235-5011014_novel_junction	0	.	5009234	5011014	255,0,0	2	1,1	0,1779
chr10	5043776	5045944	chr10:5043777-5045944_novel_junction	0	.	5043776	5045944	255,0,0	2	1,1	0,2167
chr10	5077807	5120092	chr10:5077808-5120092_novel_junction	0	.	5077807	5120092	255,0,0	2	1,1	0,42284
chr10	5107886	5108212	chr10:5107887-5108212_novel_junction	0	.	5107886	5108212	255,0,0	2	1,1	0,325
chr10	5108261	5108893	chr10:5108262-5108893_novel_junction	0	.	5108261	5108893	255,0,0	2	1,1	0,631
chr10	5109013	5110529	chr10:5109014-5110529_novel_junction	0	.	5109013	5110529	255,0,0	2	1,1	0,1515
chr10	5139741	5141519	chr10:5139742-5141519_novel_junction	0	.	5139741	5141519	255,0,0	2	1,1	0,1777
chr10	5144841	5149653	chr10:5144842-5149653_novel_junction	0	.	5144841	5149653	255,0,0	2	1,1	0,4811
chr10	5242310	5246367	chr10:5242311-5246367_novel_junction	0	.	5242310	5246367	255,0,0	2	1,1	0,4056
chr10	5567455	5567726	chr10:5567456-5567726_novel_junction	0	.	5567455	5567726	255,0,0	2	1,1	0,270
chr10	5667291	5667817	chr10:5667292-5667817_novel_junction	0	.	5667291	5667817	255,0,0	2	1,1	0,525
chr10	5727137	5762507	chr10:5727138-5762507_novel_junction	0	.	5727137	5762507	255,0,0	2	1,1	0,35369
chr10	5759712	5762223	chr10:5759713-5762223_novel_junction	0	.	5759712	5762223	255,0,0	2	1,1	0,2510
chr10	5762359	5762507	chr10:5762360-5762507_novel_junction	0	.	5762359	5762507	255,0,0	2	1,1	0,147
chr10	5779251	5807186	chr10:5779252-5807186_novel_junction	0	.	5779251	5807186	255,0,0	2	1,1	0,27934
[truncated: 20,234 more rows]
