# Supplementary material for: Tissue Restricted Splice Junctions Originate Not Only from Tissue-Specific Gene Loci, but Gene Loci with a Broad Pattern of Expression
Source: PLoS One. 2015 Dec 29;10(12):e0144302. doi: 10.1371/journal.pone.0144302 (PMC4695084; doi:10.1371/journal.pone.0144302)
Supplement: S2 File — This file is viewable in the UCSC Genome Browser. (BED) [file pone.0144302.s002.bed]

##
browser position chr21:22100833-22191693
track name="Hestand_Bodymap2_tissue_specific" description="Hestand_Bodymap2_tissue_specific" visibility=2 itemRgb="On"
chr1	9322328	9323568	1:9322329-9323568_adipose	0	.	9322328	9323568	255,0,0	2	1,1	0,1239
chr1	10057957	10067628	1:10057958-10067628_adipose	0	.	10057957	10067628	255,0,0	2	1,1	0,9670
chr1	10068331	10071609	1:10068332-10071609_adipose	0	.	10068331	10071609	255,0,0	2	1,1	0,3277
chr1	10071690	10075840	1:10071691-10075840_adipose	0	.	10071690	10075840	255,0,0	2	1,1	0,4149
chr1	47279987	47280749	1:47279988-47280749_adipose	0	.	47279987	47280749	255,0,0	2	1,1	0,761
chr1	158609475	158609660	1:158609476-158609660_adipose	0	.	158609475	158609660	255,0,0	2	1,1	0,184
chr1	158609796	158612201	1:158609797-158612201_adipose	0	.	158609796	158612201	255,0,0	2	1,1	0,2404
chr1	158615174	158615285	1:158615175-158615285_adipose	0	.	158615174	158615285	255,0,0	2	1,1	0,110
chr1	158621257	158622257	1:158621258-158622257_adipose	0	.	158621257	158622257	255,0,0	2	1,1	0,999
chr1	171061930	171076816	1:171061931-171076816_adipose	0	.	171061930	171076816	255,0,0	2	1,1	0,14885
chr1	179079589	179079710	1:179079590-179079710_adipose	0	.	179079589	179079710	255,0,0	2	1,1	0,120
chr1	197169719	197170353	1:197169720-197170353_adipose	0	.	197169719	197170353	255,0,0	2	1,1	0,633
chr1	201557776	201591981	1:201557777-201591981_adipose	0	.	201557776	201591981	255,0,0	2	1,1	0,34204
chr1	201708971	201749549	1:201708972-201749549_adipose	0	.	201708971	201749549	255,0,0	2	1,1	0,40577
chr1	242162132	242162253	1:242162133-242162253_adipose	0	.	242162132	242162253	255,0,0	2	1,1	0,120
chr10	696117	696231	10:696118-696231_adipose	0	.	696117	696231	255,0,0	2	1,1	0,113
chr10	696381	697051	10:696382-697051_adipose	0	.	696381	697051	255,0,0	2	1,1	0,669
chr10	13237268	13239623	10:13237269-13239623_adipose	0	.	13237268	13239623	255,0,0	2	1,1	0,2354
chr10	13251132	13251227	10:13251133-13251227_adipose	0	.	13251132	13251227	255,0,0	2	1,1	0,94
chr10	24430774	24508555	10:24430775-24508555_adipose	0	.	24430774	24508555	255,0,0	2	1,1	0,77780
chr10	82173631	82180239	10:82173632-82180239_adipose	0	.	82173631	82180239	255,0,0	2	1,1	0,6607
chr10	103563202	103563492	10:103563203-103563492_adipose	0	.	103563202	103563492	255,0,0	2	1,1	0,289
chr11	44959916	44960665	11:44959917-44960665_adipose	0	.	44959916	44960665	255,0,0	2	1,1	0,748
chr11	47280809	47281337	11:47280810-47281337_adipose	0	.	47280809	47281337	255,0,0	2	1,1	0,527
chr11	59834584	59837047	11:59834585-59837047_adipose	0	.	59834584	59837047	255,0,0	2	1,1	0,2462
chr11	59837147	59837677	11:59837148-59837677_adipose	0	.	59837147	59837677	255,0,0	2	1,1	0,529
chr11	60975961	60977314	11:60975962-60977314_adipose	0	.	60975961	60977314	255,0,0	2	1,1	0,1352
chr11	60977429	60978562	11:60977430-60978562_adipose	0	.	60977429	60978562	255,0,0	2	1,1	0,1132
chr11	60994790	60996143	11:60994791-60996143_adipose	0	.	60994790	60996143	255,0,0	2	1,1	0,1352
chr11	60996258	60997391	11:60996259-60997391_adipose	0	.	60996258	60997391	255,0,0	2	1,1	0,1132
chr11	62342379	62344129	11:62342380-62344129_adipose	0	.	62342379	62344129	255,0,0	2	1,1	0,1749
chr11	62445034	62445253	11:62445035-62445253_adipose	0	.	62445034	62445253	255,0,0	2	1,1	0,218
chr11	89902159	89906992	11:89902160-89906992_adipose	0	.	89902159	89906992	255,0,0	2	1,1	0,4832
chr11	102593403	102593722	11:102593404-102593722_adipose	0	.	102593403	102593722	255,0,0	2	1,1	0,318
chr11	118503616	118506111	11:118503617-118506111_adipose	0	.	118503616	118506111	255,0,0	2	1,1	0,2494
chr12	820277	837176	12:820278-837176_adipose	0	.	820277	837176	255,0,0	2	1,1	0,16898
chr12	5674828	5685000	12:5674829-5685000_adipose	0	.	5674828	5685000	255,0,0	2	1,1	0,10171
chr12	6230503	6231891	12:6230504-6231891_adipose	0	.	6230503	6231891	255,0,0	2	1,1	0,1387
chr12	6232361	6233164	12:6232362-6233164_adipose	0	.	6232361	6233164	255,0,0	2	1,1	0,802
chr12	6259250	6277314	12:6259251-6277314_adipose	0	.	6259250	6277314	255,0,0	2	1,1	0,18063
chr12	8834413	8866407	12:8834414-8866407_adipose	0	.	8834413	8866407	255,0,0	2	1,1	0,31993
chr12	8929672	8930186	12:8929673-8930186_adipose	0	.	8929672	8930186	255,0,0	2	1,1	0,513
chr12	12938627	12939626	12:12938628-12939626_adipose	0	.	12938627	12939626	255,0,0	2	1,1	0,998
chr12	15835905	15865787	12:15835906-15865787_adipose	0	.	15835905	15865787	255,0,0	2	1,1	0,29881
chr12	16753801	16760870	12:16753802-16760870_adipose	0	.	16753801	16760870	255,0,0	2	1,1	0,7068
chr12	22089627	22094134	12:22089628-22094134_adipose	0	.	22089627	22094134	255,0,0	2	1,1	0,4506
chr12	53041638	53041957	12:53041639-53041957_adipose	0	.	53041638	53041957	255,0,0	2	1,1	0,318
chr12	53069527	53070059	12:53069528-53070059_adipose	0	.	53069527	53070059	255,0,0	2	1,1	0,531
chr12	53071263	53071434	12:53071264-53071434_adipose	0	.	53071263	53071434	255,0,0	2	1,1	0,170
chr12	53071528	53071947	12:53071529-53071947_adipose	0	.	53071528	53071947	255,0,0	2	1,1	0,418
chr12	53072006	53072326	12:53072007-53072326_adipose	0	.	53072006	53072326	255,0,0	2	1,1	0,319
chr12	53072539	53073542	12:53072540-53073542_adipose	0	.	53072539	53073542	255,0,0	2	1,1	0,1002
chr12	53452637	53452831	12:53452638-53452831_adipose	0	.	53452637	53452831	255,0,0	2	1,1	0,193
chr12	55039045	55039390	12:55039046-55039390_adipose	0	.	55039045	55039390	255,0,0	2	1,1	0,344
chr12	55040942	55042030	12:55040943-55042030_adipose	0	.	55040942	55042030	255,0,0	2	1,1	0,1087
chr12	76686049	76687593	12:76686050-76687593_adipose	0	.	76686049	76687593	255,0,0	2	1,1	0,1543
chr12	105433583	105434385	12:105433584-105434385_adipose	0	.	105433583	105434385	255,0,0	2	1,1	0,801
chr13	113674365	113678958	13:113674366-113678958_adipose	0	.	113674365	113678958	255,0,0	2	1,1	0,4592
chr14	39514527	39516571	14:39514528-39516571_adipose	0	.	39514527	39516571	255,0,0	2	1,1	0,2043
chr14	74206957	74256528	14:74206958-74256528_adipose	0	.	74206957	74256528	255,0,0	2	1,1	0,49570
chr14	94956103	94962710	14:94956104-94962710_adipose	0	.	94956103	94962710	255,0,0	2	1,1	0,6606
chr15	43499638	43500428	15:43499639-43500428_adipose	0	.	43499638	43500428	255,0,0	2	1,1	0,789
chr15	43502636	43503614	15:43502637-43503614_adipose	0	.	43502636	43503614	255,0,0	2	1,1	0,977
chr15	51510851	51519976	15:51510852-51519976_adipose	0	.	51510851	51519976	255,0,0	2	1,1	0,9124
chr15	74325750	74326819	15:74325751-74326819_adipose	0	.	74325750	74326819	255,0,0	2	1,1	0,1068
chr15	75013662	75013755	15:75013663-75013755_adipose	0	.	75013662	75013755	255,0,0	2	1,1	0,92
chr15	75648813	75648947	15:75648814-75648947_adipose	0	.	75648813	75648947	255,0,0	2	1,1	0,133
chr16	8936235	8941581	16:8936236-8941581_adipose	0	.	8936235	8941581	255,0,0	2	1,1	0,5345
chr16	58550246	58550382	16:58550247-58550382_adipose	0	.	58550246	58550382	255,0,0	2	1,1	0,135
chr16	70288385	70288524	16:70288386-70288524_adipose	0	.	70288385	70288524	255,0,0	2	1,1	0,138
chr16	70316686	70323433	16:70316687-70323433_adipose	0	.	70316686	70323433	255,0,0	2	1,1	0,6746
chr16	71780594	71783797	16:71780595-71783797_adipose	0	.	71780594	71783797	255,0,0	2	1,1	0,3202
chr16	72984863	72991326	16:72984864-72991326_adipose	0	.	72984863	72991326	255,0,0	2	1,1	0,6462
chr16	87401550	87417011	16:87401551-87417011_adipose	0	.	87401550	87417011	255,0,0	2	1,1	0,15460
chr17	97075	169211	17:97076-169211_adipose	0	.	97075	169211	255,0,0	2	1,1	0,72135
chr17	5012346	5012773	17:5012347-5012773_adipose	0	.	5012346	5012773	255,0,0	2	1,1	0,426
chr17	5984404	5991310	17:5984405-5991310_adipose	0	.	5984404	5991310	255,0,0	2	1,1	0,6905
chr17	8214180	8215309	17:8214181-8215309_adipose	0	.	8214180	8215309	255,0,0	2	1,1	0,1128
chr17	38975412	38975769	17:38975413-38975769_adipose	0	.	38975412	38975769	255,0,0	2	1,1	0,356
chr17	39992208	39992331	17:39992209-39992331_adipose	0	.	39992208	39992331	255,0,0	2	1,1	0,122
chr17	41934523	41938502	17:41934524-41938502_adipose	0	.	41934523	41938502	255,0,0	2	1,1	0,3978
chr17	41936020	41939166	17:41936021-41939166_adipose	0	.	41936020	41939166	255,0,0	2	1,1	0,3145
chr17	56357374	56357727	17:56357375-56357727_adipose	0	.	56357374	56357727	255,0,0	2	1,1	0,352
chr17	64039367	64049854	17:64039368-64049854_adipose	0	.	64039367	64049854	255,0,0	2	1,1	0,10486
chr17	75126272	75138728	17:75126273-75138728_adipose	0	.	75126272	75138728	255,0,0	2	1,1	0,12455
chr18	14652	16856	18:14653-16856_adipose	0	.	14652	16856	255,0,0	2	1,1	0,2203
chr18	12263864	12264306	18:12263865-12264306_adipose	0	.	12263864	12264306	255,0,0	2	1,1	0,441
chr18	14226060	14227610	18:14226061-14227610_adipose	0	.	14226060	14227610	255,0,0	2	1,1	0,1549
chr18	20965030	21001331	18:20965031-21001331_adipose	0	.	20965030	21001331	255,0,0	2	1,1	0,36300
chr18	44137451	44139411	18:44137452-44139411_adipose	0	.	44137451	44139411	255,0,0	2	1,1	0,1959
chr18	71352962	71358464	18:71352963-71358464_adipose	0	.	71352962	71358464	255,0,0	2	1,1	0,5501
chr19	11071849	11094800	19:11071850-11094800_adipose	0	.	11071849	11094800	255,0,0	2	1,1	0,22950
chr19	36002714	36003323	19:36002715-36003323_adipose	0	.	36002714	36003323	255,0,0	2	1,1	0,608
chr19	36014434	36015613	19:36014435-36015613_adipose	0	.	36014434	36015613	255,0,0	2	1,1	0,1178
chr19	36015656	36015761	19:36015657-36015761_adipose	0	.	36015656	36015761	255,0,0	2	1,1	0,104
chr19	36015825	36017546	19:36015826-36017546_adipose	0	.	36015825	36017546	255,0,0	2	1,1	0,1720
chr19	36017778	36018809	19:36017779-36018809_adipose	0	.	36017778	36018809	255,0,0	2	1,1	0,1030
chr19	43093189	43093609	19:43093190-43093609_adipose	0	.	43093189	43093609	255,0,0	2	1,1	0,419
chr19	54760858	54761023	19:54760859-54761023_adipose	0	.	54760858	54761023	255,0,0	2	1,1	0,164
chr19	57792203	57795919	19:57792204-57795919_adipose	0	.	57792203	57795919	255,0,0	2	1,1	0,3715
chr2	11427861	11485400	2:11427862-11485400_adipose	0	.	11427861	11485400	255,0,0	2	1,1	0,57538
chr2	25048997	25050415	2:25048998-25050415_adipose	0	.	25048997	25050415	255,0,0	2	1,1	0,1417
chr2	32735060	32735653	2:32735061-32735653_adipose	0	.	32735060	32735653	255,0,0	2	1,1	0,592
chr2	36583765	36668401	2:36583766-36668401_adipose	0	.	36583765	36668401	255,0,0	2	1,1	0,84635
chr2	65559184	65571853	2:65559185-65571853_adipose	0	.	65559184	65571853	255,0,0	2	1,1	0,12668
chr2	72371006	72372397	2:72371007-72372397_adipose	0	.	72371006	72372397	255,0,0	2	1,1	0,1390
chr2	121101618	121102536	2:121101619-121102536_adipose	0	.	121101618	121102536	255,0,0	2	1,1	0,917
chr2	137990702	138000027	2:137990703-138000027_adipose	0	.	137990702	138000027	255,0,0	2	1,1	0,9324
chr2	144993303	145089061	2:144993304-145089061_adipose	0	.	144993303	145089061	255,0,0	2	1,1	0,95757
chr2	173330390	173338783	2:173330391-173338783_adipose	0	.	173330390	173338783	255,0,0	2	1,1	0,8392
chr2	188252484	188271183	2:188252485-188271183_adipose	0	.	188252484	188271183	255,0,0	2	1,1	0,18698
chr2	208445721	208446518	2:208445722-208446518_adipose	0	.	208445721	208446518	255,0,0	2	1,1	0,796
chr2	225244924	225265754	2:225244925-225265754_adipose	0	.	225244924	225265754	255,0,0	2	1,1	0,20829
chr20	327785	328078	20:327786-328078_adipose	0	.	327785	328078	255,0,0	2	1,1	0,292
chr20	855056	858804	20:855057-858804_adipose	0	.	855056	858804	255,0,0	2	1,1	0,3747
chr20	20372370	20372448	20:20372371-20372448_adipose	0	.	20372370	20372448	255,0,0	2	1,1	0,77
chr20	33759021	33759892	20:33759022-33759892_adipose	0	.	33759021	33759892	255,0,0	2	1,1	0,870
chr20	62693855	62697829	20:62693856-62697829_adipose	0	.	62693855	62697829	255,0,0	2	1,1	0,3973
chr21	15217594	15218334	21:15217595-15218334_adipose	0	.	15217594	15218334	255,0,0	2	1,1	0,739
chr21	44327012	44328975	21:44327013-44328975_adipose	0	.	44327012	44328975	255,0,0	2	1,1	0,1962
chr21	44896630	44897944	21:44896631-44897944_adipose	0	.	44896630	44897944	255,0,0	2	1,1	0,1313
chr21	47641888	47642577	21:47641889-47642577_adipose	0	.	47641888	47642577	255,0,0	2	1,1	0,688
chr22	31008947	31010336	22:31008948-31010336_adipose	0	.	31008947	31010336	255,0,0	2	1,1	0,1388
chr22	32341220	32352126	22:32341221-32352126_adipose	0	.	32341220	32352126	255,0,0	2	1,1	0,10905
chr22	51169229	51169375	22:51169230-51169375_adipose	0	.	51169229	51169375	255,0,0	2	1,1	0,145
chr3	12211405	12219859	3:12211406-12219859_adipose	0	.	12211405	12219859	255,0,0	2	1,1	0,8453
chr3	16264264	16273300	3:16264265-16273300_adipose	0	.	16264264	16273300	255,0,0	2	1,1	0,9035
chr3	16264264	16285511	3:16264265-16285511_adipose	0	.	16264264	16285511	255,0,0	2	1,1	0,21246
chr3	44497187	44519083	3:44497188-44519083_adipose	0	.	44497187	44519083	255,0,0	2	1,1	0,21895
chr3	52472214	52472761	3:52472215-52472761_adipose	0	.	52472214	52472761	255,0,0	2	1,1	0,546
chr3	58112488	58118535	3:58112489-58118535_adipose	0	.	58112488	58118535	255,0,0	2	1,1	0,6046
chr3	69061141	69061754	3:69061142-69061754_adipose	0	.	69061141	69061754	255,0,0	2	1,1	0,612
chr3	124149621	124153181	3:124149622-124153181_adipose	0	.	124149621	124153181	255,0,0	2	1,1	0,3559
chr3	145939878	145939987	3:145939879-145939987_adipose	0	.	145939878	145939987	255,0,0	2	1,1	0,108
chr3	179463004	179472520	3:179463005-179472520_adipose	0	.	179463004	179472520	255,0,0	2	1,1	0,9515
chr3	186560537	186571973	3:186560538-186571973_adipose	0	.	186560537	186571973	255,0,0	2	1,1	0,11435
chr3	187871808	187943193	3:187871809-187943193_adipose	0	.	187871808	187943193	255,0,0	2	1,1	0,71384
chr3	188838175	188839451	3:188838176-188839451_adipose	0	.	188838175	188839451	255,0,0	2	1,1	0,1275
chr4	17609589	17615053	4:17609590-17615053_adipose	0	.	17609589	17615053	255,0,0	2	1,1	0,5463
chr4	70802324	70803518	4:70802325-70803518_adipose	0	.	70802324	70803518	255,0,0	2	1,1	0,1193
chr4	70806777	70807764	4:70806778-70807764_adipose	0	.	70806777	70807764	255,0,0	2	1,1	0,986
chr4	80992807	80993863	4:80992808-80993863_adipose	0	.	80992807	80993863	255,0,0	2	1,1	0,1055
chr4	86749172	86844801	4:86749173-86844801_adipose	0	.	86749172	86844801	255,0,0	2	1,1	0,95628
chr4	100193059	100226150	4:100193060-100226150_adipose	0	.	100193059	100226150	255,0,0	2	1,1	0,33090
chr4	100226305	100227659	4:100226306-100227659_adipose	0	.	100226305	100227659	255,0,0	2	1,1	0,1353
chr4	100228255	100257160	4:100228256-100257160_adipose	0	.	100228255	100257160	255,0,0	2	1,1	0,28904
chr4	100239340	100240044	4:100239341-100240044_adipose	0	.	100239340	100240044	255,0,0	2	1,1	0,703
chr4	109748343	109753536	4:109748344-109753536_adipose	0	.	109748343	109753536	255,0,0	2	1,1	0,5192
chr4	109784542	109790244	4:109784543-109790244_adipose	0	.	109784542	109790244	255,0,0	2	1,1	0,5701
chr5	41181660	41186369	5:41181661-41186369_adipose	0	.	41181660	41186369	255,0,0	2	1,1	0,4708
chr5	66311305	66350232	5:66311306-66350232_adipose	0	.	66311305	66350232	255,0,0	2	1,1	0,38926
chr5	177540771	177546555	5:177540772-177546555_adipose	0	.	177540771	177546555	255,0,0	2	1,1	0,5783
chr5	180220096	180242414	5:180220097-180242414_adipose	0	.	180220096	180242414	255,0,0	2	1,1	0,22317
chr5	180220096	180242425	5:180220097-180242425_adipose	0	.	180220096	180242425	255,0,0	2	1,1	0,22328
chr5	180236075	180242425	5:180236076-180242425_adipose	0	.	180236075	180242425	255,0,0	2	1,1	0,6349
chr6	39859154	39859399	6:39859155-39859399_adipose	0	.	39859154	39859399	255,0,0	2	1,1	0,244
chr6	56963938	56965401	6:56963939-56965401_adipose	0	.	56963938	56965401	255,0,0	2	1,1	0,1462
chr6	111793342	111803953	6:111793343-111803953_adipose	0	.	111793342	111803953	255,0,0	2	1,1	0,10610
chr6	111887762	111888419	6:111887763-111888419_adipose	0	.	111887762	111888419	255,0,0	2	1,1	0,656
chr6	112020872	112021307	6:112020873-112021307_adipose	0	.	112020872	112021307	255,0,0	2	1,1	0,434
chr6	138734290	138736190	6:138734291-138736190_adipose	0	.	138734290	138736190	255,0,0	2	1,1	0,1899
chr6	151627037	151644860	6:151627038-151644860_adipose	0	.	151627037	151644860	255,0,0	2	1,1	0,17822
chr6	152841676	152847215	6:152841677-152847215_adipose	0	.	152841676	152847215	255,0,0	2	1,1	0,5538
chr6	152861155	152949400	6:152861156-152949400_adipose	0	.	152861155	152949400	255,0,0	2	1,1	0,88244
chr6	158187567	158200856	6:158187568-158200856_adipose	0	.	158187567	158200856	255,0,0	2	1,1	0,13288
chr7	20739757	20744347	7:20739758-20744347_adipose	0	.	20739757	20744347	255,0,0	2	1,1	0,4589
chr7	20762841	20766663	7:20762842-20766663_adipose	0	.	20762841	20766663	255,0,0	2	1,1	0,3821
chr7	22357655	22396449	7:22357656-22396449_adipose	0	.	22357655	22396449	255,0,0	2	1,1	0,38793
chr7	50771604	50823584	7:50771605-50823584_adipose	0	.	50771604	50823584	255,0,0	2	1,1	0,51979
chr7	66041918	66057244	7:66041919-66057244_adipose	0	.	66041918	66057244	255,0,0	2	1,1	0,15325
chr7	80175948	80275404	7:80175949-80275404_adipose	0	.	80175948	80275404	255,0,0	2	1,1	0,99455
chr7	80302158	80302437	7:80302159-80302437_adipose	0	.	80302158	80302437	255,0,0	2	1,1	0,278
chr7	131864679	131865345	7:131864680-131865345_adipose	0	.	131864679	131865345	255,0,0	2	1,1	0,665
chr7	148907795	148909447	7:148907796-148909447_adipose	0	.	148907795	148909447	255,0,0	2	1,1	0,1651
chr8	38586188	38643431	8:38586189-38643431_adipose	0	.	38586188	38643431	255,0,0	2	1,1	0,57242
chr8	38586188	38645075	8:38586189-38645075_adipose	0	.	38586188	38645075	255,0,0	2	1,1	0,58886
chr8	38645260	38682826	8:38645261-38682826_adipose	0	.	38645260	38682826	255,0,0	2	1,1	0,37565
chr8	122629445	122640954	8:122629446-122640954_adipose	0	.	122629445	122640954	255,0,0	2	1,1	0,11508
chr8	145012859	145016560	8:145012860-145016560_adipose	0	.	145012859	145016560	255,0,0	2	1,1	0,3700
chr9	1046775	1047151	9:1046776-1047151_adipose	0	.	1046775	1047151	255,0,0	2	1,1	0,375
chr9	19118452	19120878	9:19118453-19120878_adipose	0	.	19118452	19120878	255,0,0	2	1,1	0,2425
chr9	19446415	19450218	9:19446416-19450218_adipose	0	.	19446415	19450218	255,0,0	2	1,1	0,3802
chr9	34552324	34552672	9:34552325-34552672_adipose	0	.	34552324	34552672	255,0,0	2	1,1	0,347
chr9	42856276	42856621	9:42856277-42856621_adipose	0	.	42856276	42856621	255,0,0	2	1,1	0,344
chr9	42891694	42892813	9:42891695-42892813_adipose	0	.	42891694	42892813	255,0,0	2	1,1	0,1118
chr9	46573575	46577610	9:46573576-46577610_adipose	0	.	46573575	46577610	255,0,0	2	1,1	0,4034
chr9	67029263	67029608	9:67029264-67029608_adipose	0	.	67029263	67029608	255,0,0	2	1,1	0,344
chr9	67273232	67288038	9:67273233-67288038_adipose	0	.	67273232	67288038	255,0,0	2	1,1	0,14805
chr9	69504032	69505061	9:69504033-69505061_adipose	0	.	69504032	69505061	255,0,0	2	1,1	0,1028
chr9	69601317	69626034	9:69601318-69626034_adipose	0	.	69601317	69626034	255,0,0	2	1,1	0,24716
chr9	69616580	69617699	9:69616581-69617699_adipose	0	.	69616580	69617699	255,0,0	2	1,1	0,1118
chr9	69635167	69635377	9:69635168-69635377_adipose	0	.	69635167	69635377	255,0,0	2	1,1	0,209
chr9	129623017	129641669	9:129623018-129641669_adipose	0	.	129623017	129641669	255,0,0	2	1,1	0,18651
chrX	45011236	45013233	X:45011237-45013233_adipose	0	.	45011236	45013233	255,0,0	2	1,1	0,1996
chrX	70595135	70596863	X:70595136-70596863_adipose	0	.	70595135	70596863	255,0,0	2	1,1	0,1727
chrX	113214093	113218916	X:113214094-113218916_adipose	0	.	113214093	113218916	255,0,0	2	1,1	0,4822
chrX	135758875	135761694	X:135758876-135761694_adipose	0	.	135758875	135761694	255,0,0	2	1,1	0,2818
chrX	152988742	152989283	X:152988743-152989283_adipose	0	.	152988742	152989283	255,0,0	2	1,1	0,540
chrX	153356638	153357642	X:153356639-153357642_adipose	0	.	153356638	153357642	255,0,0	2	1,1	0,1003
chr1	709659	741179	1:709660-741179_adrenal	0	.	709659	741179	255,0,0	2	1,1	0,31519
chr1	2514933	2515564	1:2514934-2515564_adrenal	0	.	2514933	2515564	255,0,0	2	1,1	0,630
chr1	7980982	7993222	1:7980983-7993222_adrenal	0	.	7980982	7993222	255,0,0	2	1,1	0,12239
chr1	7995202	7997750	1:7995203-7997750_adrenal	0	.	7995202	7997750	255,0,0	2	1,1	0,2547
chr1	7998887	7999955	1:7998888-7999955_adrenal	0	.	7998887	7999955	255,0,0	2	1,1	0,1067
chr1	8000137	8000844	1:8000138-8000844_adrenal	0	.	8000137	8000844	255,0,0	2	1,1	0,706
chr1	10158725	10161166	1:10158726-10161166_adrenal	0	.	10158725	10161166	255,0,0	2	1,1	0,2440
chr1	16103572	16103665	1:16103573-16103665_adrenal	0	.	16103572	16103665	255,0,0	2	1,1	0,92
chr1	20233108	20234063	1:20233109-20234063_adrenal	0	.	20233108	20234063	255,0,0	2	1,1	0,954
chr1	32044339	32044492	1:32044340-32044492_adrenal	0	.	32044339	32044492	255,0,0	2	1,1	0,152
chr1	32706264	32706738	1:32706265-32706738_adrenal	0	.	32706264	32706738	255,0,0	2	1,1	0,473
chr1	32741663	32742208	1:32741664-32742208_adrenal	0	.	32741663	32742208	255,0,0	2	1,1	0,544
chr1	38334285	38335157	1:38334286-38335157_adrenal	0	.	38334285	38335157	255,0,0	2	1,1	0,871
chr1	38352329	38352560	1:38352330-38352560_adrenal	0	.	38352329	38352560	255,0,0	2	1,1	0,230
chr1	40841487	40872408	1:40841488-40872408_adrenal	0	.	40841487	40872408	255,0,0	2	1,1	0,30920
chr1	43305723	43305823	1:43305724-43305823_adrenal	0	.	43305723	43305823	255,0,0	2	1,1	0,99
chr1	44435941	44436268	1:44435942-44436268_adrenal	0	.	44435941	44436268	255,0,0	2	1,1	0,326
chr1	51929469	51929679	1:51929470-51929679_adrenal	0	.	51929469	51929679	255,0,0	2	1,1	0,209
chr1	57463800	57476818	1:57463801-57476818_adrenal	0	.	57463800	57476818	255,0,0	2	1,1	0,13017
chr1	57481103	57489204	1:57481104-57489204_adrenal	0	.	57481103	57489204	255,0,0	2	1,1	0,8100
chr1	57499105	57499196	1:57499106-57499196_adrenal	0	.	57499105	57499196	255,0,0	2	1,1	0,90
chr1	57528615	57537195	1:57528616-57537195_adrenal	0	.	57528615	57537195	255,0,0	2	1,1	0,8579
chr1	57538086	57602216	1:57538087-57602216_adrenal	0	.	57538086	57602216	255,0,0	2	1,1	0,64129
chr1	70694237	70696778	1:70694238-70696778_adrenal	0	.	70694237	70696778	255,0,0	2	1,1	0,2540
chr1	100474878	100476921	1:100474879-100476921_adrenal	0	.	100474878	100476921	255,0,0	2	1,1	0,2042
chr1	101190445	101196754	1:101190446-101196754_adrenal	0	.	101190445	101196754	255,0,0	2	1,1	0,6308
chr1	108212093	108226110	1:108212094-108226110_adrenal	0	.	108212093	108226110	255,0,0	2	1,1	0,14016
chr1	109479022	109479699	1:109479023-109479699_adrenal	0	.	109479022	109479699	255,0,0	2	1,1	0,676
chr1	109480039	109480788	1:109480040-109480788_adrenal	0	.	109480039	109480788	255,0,0	2	1,1	0,748
chr1	111437022	111439275	1:111437023-111439275_adrenal	0	.	111437022	111439275	255,0,0	2	1,1	0,2252
chr1	111437022	111440431	1:111437023-111440431_adrenal	0	.	111437022	111440431	255,0,0	2	1,1	0,3408
chr1	111722385	111726876	1:111722386-111726876_adrenal	0	.	111722385	111726876	255,0,0	2	1,1	0,4490
chr1	111726964	111728751	1:111726965-111728751_adrenal	0	.	111726964	111728751	255,0,0	2	1,1	0,1786
chr1	111726964	111729631	1:111726965-111729631_adrenal	0	.	111726964	111729631	255,0,0	2	1,1	0,2666
chr1	117303081	117307106	1:117303082-117307106_adrenal	0	.	117303081	117307106	255,0,0	2	1,1	0,4024
chr1	154232504	154234068	1:154232505-154234068_adrenal	0	.	154232504	154234068	255,0,0	2	1,1	0,1563
chr1	157646557	157648385	1:157646558-157648385_adrenal	0	.	157646557	157648385	255,0,0	2	1,1	0,1827
chr1	157745584	157746833	1:157745585-157746833_adrenal	0	.	157745584	157746833	255,0,0	2	1,1	0,1248
chr1	157766921	157767549	1:157766922-157767549_adrenal	0	.	157766921	157767549	255,0,0	2	1,1	0,627
chr1	159021887	159024611	1:159021888-159024611_adrenal	0	.	159021887	159024611	255,0,0	2	1,1	0,2723
chr1	159026372	159027391	1:159026373-159027391_adrenal	0	.	159026372	159027391	255,0,0	2	1,1	0,1018
chr1	169578926	169581455	1:169578927-169581455_adrenal	0	.	169578926	169581455	255,0,0	2	1,1	0,2528
chr1	206241675	206243150	1:206241676-206243150_adrenal	0	.	206241675	206243150	255,0,0	2	1,1	0,1474
chr1	207648559	207649577	1:207648560-207649577_adrenal	0	.	207648559	207649577	255,0,0	2	1,1	0,1017
chr1	209952718	209954690	1:209952719-209954690_adrenal	0	.	209952718	209954690	255,0,0	2	1,1	0,1971
chr1	228696534	228697592	1:228696535-228697592_adrenal	0	.	228696534	228697592	255,0,0	2	1,1	0,1057
chr10	854211	858861	10:854212-858861_adrenal	0	.	854211	858861	255,0,0	2	1,1	0,4649
chr10	13709576	13709707	10:13709577-13709707_adrenal	0	.	13709576	13709707	255,0,0	2	1,1	0,130
chr10	44876327	44881424	10:44876328-44881424_adrenal	0	.	44876327	44881424	255,0,0	2	1,1	0,5096
chr10	46959213	46959944	10:46959214-46959944_adrenal	0	.	46959213	46959944	255,0,0	2	1,1	0,730
chr10	46968722	46969249	10:46968723-46969249_adrenal	0	.	46968722	46969249	255,0,0	2	1,1	0,526
chr10	55566889	55570316	10:55566890-55570316_adrenal	0	.	55566889	55570316	255,0,0	2	1,1	0,3426
chr10	90996407	91005433	10:90996408-91005433_adrenal	0	.	90996407	91005433	255,0,0	2	1,1	0,9025
chr10	97599564	97604233	10:97599565-97604233_adrenal	0	.	97599564	97604233	255,0,0	2	1,1	0,4668
chr10	99971104	99991269	10:99971105-99991269_adrenal	0	.	99971104	99991269	255,0,0	2	1,1	0,20164
chr10	102259915	102262011	10:102259916-102262011_adrenal	0	.	102259915	102262011	255,0,0	2	1,1	0,2095
chr10	105210556	105211913	10:105210557-105211913_adrenal	0	.	105210556	105211913	255,0,0	2	1,1	0,1356
chr10	111627343	111628372	10:111627344-111628372_adrenal	0	.	111627343	111628372	255,0,0	2	1,1	0,1028
chr10	111629786	111631550	10:111629787-111631550_adrenal	0	.	111629786	111631550	255,0,0	2	1,1	0,1763
chr10	125512181	125514179	10:125512182-125514179_adrenal	0	.	125512181	125514179	255,0,0	2	1,1	0,1997
chr11	429857	430083	11:429858-430083_adrenal	0	.	429857	430083	255,0,0	2	1,1	0,225
chr11	431905	431999	11:431906-431999_adrenal	0	.	431905	431999	255,0,0	2	1,1	0,93
chr11	433936	434024	11:433937-434024_adrenal	0	.	433936	434024	255,0,0	2	1,1	0,87
chr11	800243	800384	11:800244-800384_adrenal	0	.	800243	800384	255,0,0	2	1,1	0,140
chr11	3424881	3426084	11:3424882-3426084_adrenal	0	.	3424881	3426084	255,0,0	2	1,1	0,1202
chr11	6590095	6591239	11:6590096-6591239_adrenal	0	.	6590095	6591239	255,0,0	2	1,1	0,1143
chr11	6591329	6591477	11:6591330-6591477_adrenal	0	.	6591329	6591477	255,0,0	2	1,1	0,147
chr11	11591743	11595072	11:11591744-11595072_adrenal	0	.	11591743	11595072	255,0,0	2	1,1	0,3328
chr11	12398280	12495292	11:12398281-12495292_adrenal	0	.	12398280	12495292	255,0,0	2	1,1	0,97011
chr11	62124565	62128177	11:62124566-62128177_adrenal	0	.	62124565	62128177	255,0,0	2	1,1	0,3611
chr11	62126352	62128177	11:62126353-62128177_adrenal	0	.	62126352	62128177	255,0,0	2	1,1	0,1824
chr11	63997790	63997904	11:63997791-63997904_adrenal	0	.	63997790	63997904	255,0,0	2	1,1	0,113
chr11	65770305	65770706	11:65770306-65770706_adrenal	0	.	65770305	65770706	255,0,0	2	1,1	0,400
chr11	67171410	67171662	11:67171411-67171662_adrenal	0	.	67171410	67171662	255,0,0	2	1,1	0,251
chr11	85340305	85342189	11:85340306-85342189_adrenal	0	.	85340305	85342189	255,0,0	2	1,1	0,1883
chr11	111229043	111229127	11:111229044-111229127_adrenal	0	.	111229043	111229127	255,0,0	2	1,1	0,83
chr11	117007328	117008501	11:117007329-117008501_adrenal	0	.	117007328	117008501	255,0,0	2	1,1	0,1172
chr11	117077513	117078686	11:117077514-117078686_adrenal	0	.	117077513	117078686	255,0,0	2	1,1	0,1172
chr11	117078450	117078686	11:117078451-117078686_adrenal	0	.	117078450	117078686	255,0,0	2	1,1	0,235
chr11	118885077	118885704	11:118885078-118885704_adrenal	0	.	118885077	118885704	255,0,0	2	1,1	0,626
chr11	124747553	124748194	11:124747554-124748194_adrenal	0	.	124747553	124748194	255,0,0	2	1,1	0,640
chr12	1675975	1676210	12:1675976-1676210_adrenal	0	.	1675975	1676210	255,0,0	2	1,1	0,234
chr12	3763564	3765477	12:3763565-3765477_adrenal	0	.	3763564	3765477	255,0,0	2	1,1	0,1912
chr12	7271539	7272096	12:7271540-7272096_adrenal	0	.	7271539	7272096	255,0,0	2	1,1	0,556
chr12	7271621	7272096	12:7271622-7272096_adrenal	0	.	7271621	7272096	255,0,0	2	1,1	0,474
chr12	29434474	29435097	12:29434475-29435097_adrenal	0	.	29434474	29435097	255,0,0	2	1,1	0,622
chr12	29435292	29445148	12:29435293-29445148_adrenal	0	.	29435292	29445148	255,0,0	2	1,1	0,9855
chr12	31451155	31457918	12:31451156-31457918_adrenal	0	.	31451155	31457918	255,0,0	2	1,1	0,6762
chr12	31906269	31931957	12:31906270-31931957_adrenal	0	.	31906269	31931957	255,0,0	2	1,1	0,25687
chr12	32026628	32040101	12:32026629-32040101_adrenal	0	.	32026628	32040101	255,0,0	2	1,1	0,13472
chr12	39071355	39073380	12:39071356-39073380_adrenal	0	.	39071355	39073380	255,0,0	2	1,1	0,2024
chr12	39073515	39079292	12:39073516-39079292_adrenal	0	.	39073515	39079292	255,0,0	2	1,1	0,5776
chr12	47617821	47628790	12:47617822-47628790_adrenal	0	.	47617821	47628790	255,0,0	2	1,1	0,10968
chr12	56091809	56092494	12:56091810-56092494_adrenal	0	.	56091809	56092494	255,0,0	2	1,1	0,684
chr12	56914417	56914536	12:56914418-56914536_adrenal	0	.	56914417	56914536	255,0,0	2	1,1	0,118
chr12	69758078	69759413	12:69758079-69759413_adrenal	0	.	69758078	69759413	255,0,0	2	1,1	0,1334
chr12	72233590	72248565	12:72233591-72248565_adrenal	0	.	72233590	72248565	255,0,0	2	1,1	0,14974
chr12	86274546	86276001	12:86274547-86276001_adrenal	0	.	86274546	86276001	255,0,0	2	1,1	0,1454
chr12	101876677	101880122	12:101876678-101880122_adrenal	0	.	101876677	101880122	255,0,0	2	1,1	0,3444
chr12	104106220	104107421	12:104106221-104107421_adrenal	0	.	104106220	104107421	255,0,0	2	1,1	0,1200
chr12	110815421	110820648	12:110815422-110820648_adrenal	0	.	110815421	110820648	255,0,0	2	1,1	0,5226
chr12	118825901	118827732	12:118825902-118827732_adrenal	0	.	118825901	118827732	255,0,0	2	1,1	0,1830
chr12	123035908	123036005	12:123035909-123036005_adrenal	0	.	123035908	123036005	255,0,0	2	1,1	0,96
chr12	132575487	132588542	12:132575488-132588542_adrenal	0	.	132575487	132588542	255,0,0	2	1,1	0,13054
chr12	133318476	133319740	12:133318477-133319740_adrenal	0	.	133318476	133319740	255,0,0	2	1,1	0,1263
chr13	43148657	43155262	13:43148658-43155262_adrenal	0	.	43148657	43155262	255,0,0	2	1,1	0,6604
chr13	50100072	50100523	13:50100073-50100523_adrenal	0	.	50100072	50100523	255,0,0	2	1,1	0,450
chr13	53001353	53003371	13:53001354-53003371_adrenal	0	.	53001353	53003371	255,0,0	2	1,1	0,2017
chr13	79893010	79893670	13:79893011-79893670_adrenal	0	.	79893010	79893670	255,0,0	2	1,1	0,659
chr13	103288741	103289045	13:103288742-103289045_adrenal	0	.	103288741	103289045	255,0,0	2	1,1	0,303
chr13	111532458	111535458	13:111532459-111535458_adrenal	0	.	111532458	111535458	255,0,0	2	1,1	0,2999
chr13	114502391	114502723	13:114502392-114502723_adrenal	0	.	114502391	114502723	255,0,0	2	1,1	0,331
chr13	114503037	114503800	13:114503038-114503800_adrenal	0	.	114503037	114503800	255,0,0	2	1,1	0,762
chr14	22957639	23016447	14:22957640-23016447_adrenal	0	.	22957639	23016447	255,0,0	2	1,1	0,58807
chr14	24740515	24761404	14:24740516-24761404_adrenal	0	.	24740515	24761404	255,0,0	2	1,1	0,20888
chr14	31344177	31344262	14:31344178-31344262_adrenal	0	.	31344177	31344262	255,0,0	2	1,1	0,84
chr14	75420645	75421871	14:75420646-75421871_adrenal	0	.	75420645	75421871	255,0,0	2	1,1	0,1225
chr14	86027632	86029043	14:86027633-86029043_adrenal	0	.	86027632	86029043	255,0,0	2	1,1	0,1410
chr14	106111125	106115096	14:106111126-106115096_adrenal	0	.	106111125	106115096	255,0,0	2	1,1	0,3970
chr14	106312009	106327524	14:106312010-106327524_adrenal	0	.	106312009	106327524	255,0,0	2	1,1	0,15514
chr14	106321701	106322601	14:106321702-106322601_adrenal	0	.	106321701	106322601	255,0,0	2	1,1	0,899
chr14	107259631	107259716	14:107259632-107259716_adrenal	0	.	107259631	107259716	255,0,0	2	1,1	0,84
chr15	42877834	42927054	15:42877835-42927054_adrenal	0	.	42877834	42927054	255,0,0	2	1,1	0,49219
chr15	44961610	44961708	15:44961611-44961708_adrenal	0	.	44961610	44961708	255,0,0	2	1,1	0,97
chr15	44964353	44964586	15:44964354-44964586_adrenal	0	.	44964353	44964586	255,0,0	2	1,1	0,232
chr15	45795163	45803336	15:45795164-45803336_adrenal	0	.	45795163	45803336	255,0,0	2	1,1	0,8172
chr15	57595210	57595298	15:57595211-57595298_adrenal	0	.	57595210	57595298	255,0,0	2	1,1	0,87
chr15	60685638	60690142	15:60685639-60690142_adrenal	0	.	60685638	60690142	255,0,0	2	1,1	0,4503
chr15	60723670	60724133	15:60723671-60724133_adrenal	0	.	60723670	60724133	255,0,0	2	1,1	0,462
chr15	74474800	74476197	15:74474801-74476197_adrenal	0	.	74474800	74476197	255,0,0	2	1,1	0,1396
chr15	74477395	74481456	15:74477396-74481456_adrenal	0	.	74477395	74481456	255,0,0	2	1,1	0,4060
chr15	77544867	77547215	15:77544868-77547215_adrenal	0	.	77544867	77547215	255,0,0	2	1,1	0,2347
chr15	78290644	78293961	15:78290645-78293961_adrenal	0	.	78290644	78293961	255,0,0	2	1,1	0,3316
chr15	78917632	78921309	15:78917633-78921309_adrenal	0	.	78917632	78921309	255,0,0	2	1,1	0,3676
chr15	81074464	81075051	15:81074465-81075051_adrenal	0	.	81074464	81075051	255,0,0	2	1,1	0,586
chr15	81165976	81166205	15:81165977-81166205_adrenal	0	.	81165976	81166205	255,0,0	2	1,1	0,228
chr15	85858214	85873309	15:85858215-85873309_adrenal	0	.	85858214	85873309	255,0,0	2	1,1	0,15094
chr15	93536227	93538983	15:93536228-93538983_adrenal	0	.	93536227	93538983	255,0,0	2	1,1	0,2755
chr15	96815026	96815991	15:96815027-96815991_adrenal	0	.	96815026	96815991	255,0,0	2	1,1	0,964
chr16	3115655	3115785	16:3115656-3115785_adrenal	0	.	3115655	3115785	255,0,0	2	1,1	0,129
chr16	4411469	4411750	16:4411470-4411750_adrenal	0	.	4411469	4411750	255,0,0	2	1,1	0,280
chr16	11803613	11815433	16:11803614-11815433_adrenal	0	.	11803613	11815433	255,0,0	2	1,1	0,11819
chr16	11815525	11819653	16:11815526-11819653_adrenal	0	.	11815525	11819653	255,0,0	2	1,1	0,4127
chr16	15198614	15198694	16:15198615-15198694_adrenal	0	.	15198614	15198694	255,0,0	2	1,1	0,79
chr16	22543732	22544947	16:22543733-22544947_adrenal	0	.	22543732	22544947	255,0,0	2	1,1	0,1214
chr16	30900265	30903897	16:30900266-30903897_adrenal	0	.	30900265	30903897	255,0,0	2	1,1	0,3631
chr16	57079403	57081457	16:57079404-57081457_adrenal	0	.	57079403	57081457	255,0,0	2	1,1	0,2053
chr16	57208599	57209451	16:57208600-57209451_adrenal	0	.	57208599	57209451	255,0,0	2	1,1	0,851
chr16	67964220	67964311	16:67964221-67964311_adrenal	0	.	67964220	67964311	255,0,0	2	1,1	0,90
chr16	70390808	70395321	16:70390809-70395321_adrenal	0	.	70390808	70395321	255,0,0	2	1,1	0,4512
chr17	3579619	3580696	17:3579620-3580696_adrenal	0	.	3579619	3580696	255,0,0	2	1,1	0,1076
chr17	3591969	3593364	17:3591970-3593364_adrenal	0	.	3591969	3593364	255,0,0	2	1,1	0,1394
chr17	3625457	3626582	17:3625458-3626582_adrenal	0	.	3625457	3626582	255,0,0	2	1,1	0,1124
chr17	3705774	3706476	17:3705775-3706476_adrenal	0	.	3705774	3706476	255,0,0	2	1,1	0,701
chr17	3828734	3831534	17:3828735-3831534_adrenal	0	.	3828734	3831534	255,0,0	2	1,1	0,2799
chr17	4351597	4352530	17:4351598-4352530_adrenal	0	.	4351597	4352530	255,0,0	2	1,1	0,932
chr17	4381931	4389523	17:4381932-4389523_adrenal	0	.	4381931	4389523	255,0,0	2	1,1	0,7591
chr17	4443261	4443943	17:4443262-4443943_adrenal	0	.	4443261	4443943	255,0,0	2	1,1	0,681
chr17	4789492	4789789	17:4789493-4789789_adrenal	0	.	4789492	4789789	255,0,0	2	1,1	0,296
chr17	10190483	10192962	17:10190484-10192962_adrenal	0	.	10190483	10192962	255,0,0	2	1,1	0,2478
chr17	15926953	15928354	17:15926954-15928354_adrenal	0	.	15926953	15928354	255,0,0	2	1,1	0,1400
chr17	16829802	16830183	17:16829803-16830183_adrenal	0	.	16829802	16830183	255,0,0	2	1,1	0,380
chr17	19091539	19168691	17:19091540-19168691_adrenal	0	.	19091539	19168691	255,0,0	2	1,1	0,77151
chr17	37339262	37339966	17:37339263-37339966_adrenal	0	.	37339262	37339966	255,0,0	2	1,1	0,703
chr17	42285278	42285987	17:42285279-42285987_adrenal	0	.	42285278	42285987	255,0,0	2	1,1	0,708
chr17	45750926	45751699	17:45750927-45751699_adrenal	0	.	45750926	45751699	255,0,0	2	1,1	0,772
chr17	48218498	48218634	17:48218499-48218634_adrenal	0	.	48218498	48218634	255,0,0	2	1,1	0,135
chr17	48814839	48815498	17:48814840-48815498_adrenal	0	.	48814839	48815498	255,0,0	2	1,1	0,658
chr17	61769221	61770909	17:61769222-61770909_adrenal	0	.	61769221	61770909	255,0,0	2	1,1	0,1687
chr17	62476505	62477363	17:62476506-62477363_adrenal	0	.	62476505	62477363	255,0,0	2	1,1	0,857
chr17	66538305	66539770	17:66538306-66539770_adrenal	0	.	66538305	66539770	255,0,0	2	1,1	0,1464
chr17	74539202	74539885	17:74539203-74539885_adrenal	0	.	74539202	74539885	255,0,0	2	1,1	0,682
chr17	76122986	76128422	17:76122987-76128422_adrenal	0	.	76122986	76128422	255,0,0	2	1,1	0,5435
chr17	76131089	76133798	17:76131090-76133798_adrenal	0	.	76131089	76133798	255,0,0	2	1,1	0,2708
chr18	2673192	2673280	18:2673193-2673280_adrenal	0	.	2673192	2673280	255,0,0	2	1,1	0,87
chr18	11895275	11896983	18:11895276-11896983_adrenal	0	.	11895275	11896983	255,0,0	2	1,1	0,1707
chr18	21333775	21338360	18:21333776-21338360_adrenal	0	.	21333775	21338360	255,0,0	2	1,1	0,4584
chr18	21390466	21393021	18:21390467-21393021_adrenal	0	.	21390466	21393021	255,0,0	2	1,1	0,2554
chr18	21574442	21580353	18:21574443-21580353_adrenal	0	.	21574442	21580353	255,0,0	2	1,1	0,5910
chr18	21580525	21581529	18:21580526-21581529_adrenal	0	.	21580525	21581529	255,0,0	2	1,1	0,1003
chr18	33023985	33026839	18:33023986-33026839_adrenal	0	.	33023985	33026839	255,0,0	2	1,1	0,2853
chr18	33026918	33027449	18:33026919-33027449_adrenal	0	.	33026918	33027449	255,0,0	2	1,1	0,530
chr18	33027505	33046588	18:33027506-33046588_adrenal	0	.	33027505	33046588	255,0,0	2	1,1	0,19082
chr18	33034931	33046588	18:33034932-33046588_adrenal	0	.	33034931	33046588	255,0,0	2	1,1	0,11656
chr18	44635155	44635294	18:44635156-44635294_adrenal	0	.	44635155	44635294	255,0,0	2	1,1	0,138
chr18	44638156	44639348	18:44638157-44639348_adrenal	0	.	44638156	44639348	255,0,0	2	1,1	0,1191
chr19	4229613	4231188	19:4229614-4231188_adrenal	0	.	4229613	4231188	255,0,0	2	1,1	0,1574
chr19	6475653	6475848	19:6475654-6475848_adrenal	0	.	6475653	6475848	255,0,0	2	1,1	0,194
chr19	7763739	7764263	19:7763740-7764263_adrenal	0	.	7763739	7764263	255,0,0	2	1,1	0,523
chr19	8321960	8326572	19:8321961-8326572_adrenal	0	.	8321960	8326572	255,0,0	2	1,1	0,4611
chr19	8326216	8326572	19:8326217-8326572_adrenal	0	.	8326216	8326572	255,0,0	2	1,1	0,355
chr19	14521145	14521360	19:14521146-14521360_adrenal	0	.	14521145	14521360	255,0,0	2	1,1	0,214
chr19	14706126	14707688	19:14706127-14707688_adrenal	0	.	14706126	14707688	255,0,0	2	1,1	0,1561
chr19	17660335	17660474	19:17660336-17660474_adrenal	0	.	17660335	17660474	255,0,0	2	1,1	0,138
chr19	17660567	17662595	19:17660568-17662595_adrenal	0	.	17660567	17662595	255,0,0	2	1,1	0,2027
chr19	20026214	20027369	19:20026215-20027369_adrenal	0	.	20026214	20027369	255,0,0	2	1,1	0,1154
chr19	37292834	37314633	19:37292835-37314633_adrenal	0	.	37292834	37314633	255,0,0	2	1,1	0,21798
chr19	45177116	45179543	19:45177117-45179543_adrenal	0	.	45177116	45179543	255,0,0	2	1,1	0,2426
chr19	45668227	45681351	19:45668228-45681351_adrenal	0	.	45668227	45681351	255,0,0	2	1,1	0,13123
chr19	46002982	46003207	19:46002983-46003207_adrenal	0	.	46002982	46003207	255,0,0	2	1,1	0,224
chr19	54619176	54621953	19:54619177-54621953_adrenal	0	.	54619176	54621953	255,0,0	2	1,1	0,2776
chr19	58331916	58350391	19:58331917-58350391_adrenal	0	.	58331916	58350391	255,0,0	2	1,1	0,18474
chr2	3462231	3464034	2:3462232-3464034_adrenal	0	.	3462231	3464034	255,0,0	2	1,1	0,1802
chr2	17946339	17947846	2:17946340-17947846_adrenal	0	.	17946339	17947846	255,0,0	2	1,1	0,1506
chr2	17954050	17954363	2:17954051-17954363_adrenal	0	.	17954050	17954363	255,0,0	2	1,1	0,312
chr2	25646383	25650336	2:25646384-25650336_adrenal	0	.	25646383	25650336	255,0,0	2	1,1	0,3952
chr2	46819063	46819614	2:46819064-46819614_adrenal	0	.	46819063	46819614	255,0,0	2	1,1	0,550
chr2	55795498	55796792	2:55795499-55796792_adrenal	0	.	55795498	55796792	255,0,0	2	1,1	0,1293
chr2	74682300	74682518	2:74682301-74682518_adrenal	0	.	74682300	74682518	255,0,0	2	1,1	0,217
chr2	75276849	75278378	2:75276850-75278378_adrenal	0	.	75276849	75278378	255,0,0	2	1,1	0,1528
chr2	75503724	75505204	2:75503725-75505204_adrenal	0	.	75503724	75505204	255,0,0	2	1,1	0,1479
chr2	85595876	85598209	2:85595877-85598209_adrenal	0	.	85595876	85598209	255,0,0	2	1,1	0,2332
chr2	89076089	89082251	2:89076090-89082251_adrenal	0	.	89076089	89082251	255,0,0	2	1,1	0,6161
chr2	97949909	97950427	2:97949910-97950427_adrenal	0	.	97949909	97950427	255,0,0	2	1,1	0,517
chr2	98109318	98123499	2:98109319-98123499_adrenal	0	.	98109318	98123499	255,0,0	2	1,1	0,14180
chr2	99978282	99979874	2:99978283-99979874_adrenal	0	.	99978282	99979874	255,0,0	2	1,1	0,1591
chr2	119600829	119603882	2:119600830-119603882_adrenal	0	.	119600829	119603882	255,0,0	2	1,1	0,3052
chr2	121036353	121047156	2:121036354-121047156_adrenal	0	.	121036353	121047156	255,0,0	2	1,1	0,10802
chr2	128389327	128389821	2:128389328-128389821_adrenal	0	.	128389327	128389821	255,0,0	2	1,1	0,493
chr2	128609146	128610499	2:128609147-128610499_adrenal	0	.	128609146	128610499	255,0,0	2	1,1	0,1352
chr2	135223795	135233528	2:135223796-135233528_adrenal	0	.	135223795	135233528	255,0,0	2	1,1	0,9732
chr2	153512911	153513568	2:153512912-153513568_adrenal	0	.	153512911	153513568	255,0,0	2	1,1	0,656
chr2	153513654	153514403	2:153513655-153514403_adrenal	0	.	153513654	153514403	255,0,0	2	1,1	0,748
chr2	172864915	172926226	2:172864916-172926226_adrenal	0	.	172864915	172926226	255,0,0	2	1,1	0,61310
chr2	188333776	188348851	2:188333777-188348851_adrenal	0	.	188333776	188348851	255,0,0	2	1,1	0,15074
chr2	192558141	192560691	2:192558142-192560691_adrenal	0	.	192558141	192560691	255,0,0	2	1,1	0,2549
chr2	198355019	198355662	2:198355020-198355662_adrenal	0	.	198355019	198355662	255,0,0	2	1,1	0,642
chr2	231174925	231175458	2:231174926-231175458_adrenal	0	.	231174925	231175458	255,0,0	2	1,1	0,532
chr2	231282379	231301096	2:231282380-231301096_adrenal	0	.	231282379	231301096	255,0,0	2	1,1	0,18716
chr2	231305271	231307652	2:231305272-231307652_adrenal	0	.	231305271	231307652	255,0,0	2	1,1	0,2380
chr2	238242190	238244778	2:238242191-238244778_adrenal	0	.	238242190	238244778	255,0,0	2	1,1	0,2587
chr2	238629464	238657007	2:238629465-238657007_adrenal	0	.	238629464	238657007	255,0,0	2	1,1	0,27542
chr20	3783022	3783377	20:3783023-3783377_adrenal	0	.	3783022	3783377	255,0,0	2	1,1	0,354
chr20	33721957	33722541	20:33721958-33722541_adrenal	0	.	33721957	33722541	255,0,0	2	1,1	0,583
chr20	35854204	35856325	20:35854205-35856325_adrenal	0	.	35854204	35856325	255,0,0	2	1,1	0,2120
chr20	43681820	43703659	20:43681821-43703659_adrenal	0	.	43681820	43703659	255,0,0	2	1,1	0,21838
chr20	44521529	44521688	20:44521530-44521688_adrenal	0	.	44521529	44521688	255,0,0	2	1,1	0,158
chr20	57276213	57278271	20:57276214-57278271_adrenal	0	.	57276213	57278271	255,0,0	2	1,1	0,2057
chr21	40195471	40196213	21:40195472-40196213_adrenal	0	.	40195471	40196213	255,0,0	2	1,1	0,741
chr21	43221881	43222872	21:43221882-43222872_adrenal	0	.	43221881	43222872	255,0,0	2	1,1	0,990
chr21	46285361	46285486	21:46285362-46285486_adrenal	0	.	46285361	46285486	255,0,0	2	1,1	0,124
chr21	47656807	47660725	21:47656808-47660725_adrenal	0	.	47656807	47660725	255,0,0	2	1,1	0,3917
chr21	48069650	48083295	21:48069651-48083295_adrenal	0	.	48069650	48083295	255,0,0	2	1,1	0,13644
chr22	23230438	23257794	22:23230439-23257794_adrenal	0	.	23230438	23257794	255,0,0	2	1,1	0,27355
chr22	24621619	24622599	22:24621620-24622599_adrenal	0	.	24621619	24622599	255,0,0	2	1,1	0,979
chr22	29577834	29579160	22:29577835-29579160_adrenal	0	.	29577834	29579160	255,0,0	2	1,1	0,1325
chr22	29611618	29612312	22:29611619-29612312_adrenal	0	.	29611618	29612312	255,0,0	2	1,1	0,693
chr22	39053147	39061551	22:39053148-39061551_adrenal	0	.	39053147	39061551	255,0,0	2	1,1	0,8403
chr22	42842244	42844713	22:42842245-42844713_adrenal	0	.	42842244	42844713	255,0,0	2	1,1	0,2468
chr22	50658443	50660457	22:50658444-50660457_adrenal	0	.	50658443	50660457	255,0,0	2	1,1	0,2013
chr3	11314115	11322680	3:11314116-11322680_adrenal	0	.	11314115	11322680	255,0,0	2	1,1	0,8564
chr3	12574271	12580301	3:12574272-12580301_adrenal	0	.	12574271	12580301	255,0,0	2	1,1	0,6029
chr3	16386749	16387515	3:16386750-16387515_adrenal	0	.	16386749	16387515	255,0,0	2	1,1	0,765
chr3	37214684	37216030	3:37214685-37216030_adrenal	0	.	37214684	37216030	255,0,0	2	1,1	0,1345
chr3	39127100	39127792	3:39127101-39127792_adrenal	0	.	39127100	39127792	255,0,0	2	1,1	0,691
chr3	42672066	42672663	3:42672067-42672663_adrenal	0	.	42672066	42672663	255,0,0	2	1,1	0,596
chr3	50325735	50325840	3:50325736-50325840_adrenal	0	.	50325735	50325840	255,0,0	2	1,1	0,104
chr3	52418046	52418802	3:52418047-52418802_adrenal	0	.	52418046	52418802	255,0,0	2	1,1	0,755
chr3	52418992	52419353	3:52418993-52419353_adrenal	0	.	52418992	52419353	255,0,0	2	1,1	0,360
chr3	52429074	52429324	3:52429075-52429324_adrenal	0	.	52429074	52429324	255,0,0	2	1,1	0,249
chr3	52549521	52550372	3:52549522-52550372_adrenal	0	.	52549521	52550372	255,0,0	2	1,1	0,850
chr3	52552018	52552246	3:52552019-52552246_adrenal	0	.	52552018	52552246	255,0,0	2	1,1	0,227
chr3	52555020	52555612	3:52555021-52555612_adrenal	0	.	52555020	52555612	255,0,0	2	1,1	0,591
chr3	52557591	52557887	3:52557592-52557887_adrenal	0	.	52557591	52557887	255,0,0	2	1,1	0,295
chr3	101051705	101052520	3:101051706-101052520_adrenal	0	.	101051705	101052520	255,0,0	2	1,1	0,814
chr3	122081873	122084183	3:122081874-122084183_adrenal	0	.	122081873	122084183	255,0,0	2	1,1	0,2309
chr3	138003367	138006474	3:138003368-138006474_adrenal	0	.	138003367	138006474	255,0,0	2	1,1	0,3106
chr3	167414913	167415639	3:167414914-167415639_adrenal	0	.	167414913	167415639	255,0,0	2	1,1	0,725
chr4	494958	499507	4:494959-499507_adrenal	0	.	494958	499507	255,0,0	2	1,1	0,4548
chr4	13580579	13581552	4:13580580-13581552_adrenal	0	.	13580579	13581552	255,0,0	2	1,1	0,972
chr4	24912447	24914439	4:24912448-24914439_adrenal	0	.	24912447	24914439	255,0,0	2	1,1	0,1991
chr4	25750185	25752549	4:25750186-25752549_adrenal	0	.	25750185	25752549	255,0,0	2	1,1	0,2363
chr4	25785008	25785850	4:25785009-25785850_adrenal	0	.	25785008	25785850	255,0,0	2	1,1	0,841
chr4	38778046	38784542	4:38778047-38784542_adrenal	0	.	38778046	38784542	255,0,0	2	1,1	0,6495
chr4	68455232	68456602	4:68455233-68456602_adrenal	0	.	68455232	68456602	255,0,0	2	1,1	0,1369
chr4	71093227	71096912	4:71093228-71096912_adrenal	0	.	71093227	71096912	255,0,0	2	1,1	0,3684
chr4	79800044	79831764	4:79800045-79831764_adrenal	0	.	79800044	79831764	255,0,0	2	1,1	0,31719
chr4	79839033	79845011	4:79839034-79845011_adrenal	0	.	79839033	79845011	255,0,0	2	1,1	0,5977
chr4	83350564	83351495	4:83350565-83351495_adrenal	0	.	83350564	83351495	255,0,0	2	1,1	0,930
chr4	86574274	86580201	4:86574275-86580201_adrenal	0	.	86574274	86580201	255,0,0	2	1,1	0,5926
chr4	103592167	103592438	4:103592168-103592438_adrenal	0	.	103592167	103592438	255,0,0	2	1,1	0,270
chr4	113462423	113468441	4:113462424-113468441_adrenal	0	.	113462423	113468441	255,0,0	2	1,1	0,6017
chr4	129012298	129019341	4:129012299-129019341_adrenal	0	.	129012298	129019341	255,0,0	2	1,1	0,7042
chr4	154549695	154553870	4:154549696-154553870_adrenal	0	.	154549695	154553870	255,0,0	2	1,1	0,4174
chr5	7897359	7898055	5:7897360-7898055_adrenal	0	.	7897359	7898055	255,0,0	2	1,1	0,695
chr5	14504701	14507989	5:14504702-14507989_adrenal	0	.	14504701	14507989	255,0,0	2	1,1	0,3287
chr5	35876820	35877578	5:35876821-35877578_adrenal	0	.	35876820	35877578	255,0,0	2	1,1	0,757
chr5	35876820	35877582	5:35876821-35877582_adrenal	0	.	35876820	35877582	255,0,0	2	1,1	0,761
chr5	61875309	61876281	5:61875310-61876281_adrenal	0	.	61875309	61876281	255,0,0	2	1,1	0,971
chr5	65470868	65474547	5:65470869-65474547_adrenal	0	.	65470868	65474547	255,0,0	2	1,1	0,3678
chr5	70868325	70871834	5:70868326-70871834_adrenal	0	.	70868325	70871834	255,0,0	2	1,1	0,3508
chr5	87516535	87517491	5:87516536-87517491_adrenal	0	.	87516535	87517491	255,0,0	2	1,1	0,955
chr5	88086671	88100415	5:88086672-88100415_adrenal	0	.	88086671	88100415	255,0,0	2	1,1	0,13743
chr5	133470448	133473750	5:133470449-133473750_adrenal	0	.	133470448	133473750	255,0,0	2	1,1	0,3301
chr5	139547057	139547266	5:139547058-139547266_adrenal	0	.	139547057	139547266	255,0,0	2	1,1	0,208
chr5	154191199	154196832	5:154191200-154196832_adrenal	0	.	154191199	154196832	255,0,0	2	1,1	0,5632
chr5	156353322	156376662	5:156353323-156376662_adrenal	0	.	156353322	156376662	255,0,0	2	1,1	0,23339
chr5	171472483	171479933	5:171472484-171479933_adrenal	0	.	171472483	171479933	255,0,0	2	1,1	0,7449
chr5	176083924	176084519	5:176083925-176084519_adrenal	0	.	176083924	176084519	255,0,0	2	1,1	0,594
chr5	176737540	176737669	5:176737541-176737669_adrenal	0	.	176737540	176737669	255,0,0	2	1,1	0,128
chr5	176737697	176738380	5:176737698-176738380_adrenal	0	.	176737697	176738380	255,0,0	2	1,1	0,682
chr5	179221138	179222585	5:179221139-179222585_adrenal	0	.	179221138	179222585	255,0,0	2	1,1	0,1446
chr6	5047758	5054312	6:5047759-5054312_adrenal	0	.	5047758	5054312	255,0,0	2	1,1	0,6553
chr6	7727851	7731737	6:7727852-7731737_adrenal	0	.	7727851	7731737	255,0,0	2	1,1	0,3885
chr6	7882891	7884592	6:7882892-7884592_adrenal	0	.	7882891	7884592	255,0,0	2	1,1	0,1700
chr6	16161642	16163782	6:16161643-16163782_adrenal	0	.	16161642	16163782	255,0,0	2	1,1	0,2139
chr6	20126156	20126748	6:20126157-20126748_adrenal	0	.	20126156	20126748	255,0,0	2	1,1	0,591
chr6	24418805	24423812	6:24418806-24423812_adrenal	0	.	24418805	24423812	255,0,0	2	1,1	0,5006
chr6	26448675	26448956	6:26448676-26448956_adrenal	0	.	26448675	26448956	255,0,0	2	1,1	0,280
chr6	29844032	29844681	6:29844033-29844681_adrenal	0	.	29844032	29844681	255,0,0	2	1,1	0,648
chr6	30029445	30030001	6:30029446-30030001_adrenal	0	.	30029445	30030001	255,0,0	2	1,1	0,555
chr6	31936314	31936400	6:31936315-31936400_adrenal	0	.	31936314	31936400	255,0,0	2	1,1	0,85
chr6	32632843	32633999	6:32632844-32633999_adrenal	0	.	32632843	32633999	255,0,0	2	1,1	0,1155
chr6	32798582	32798926	6:32798583-32798926_adrenal	0	.	32798582	32798926	255,0,0	2	1,1	0,343
chr6	36063642	36063764	6:36063643-36063764_adrenal	0	.	36063642	36063764	255,0,0	2	1,1	0,121
chr6	58273454	58275196	6:58273455-58275196_adrenal	0	.	58273454	58275196	255,0,0	2	1,1	0,1741
chr6	70639591	70642675	6:70639592-70642675_adrenal	0	.	70639591	70642675	255,0,0	2	1,1	0,3083
chr6	84854348	84855659	6:84854349-84855659_adrenal	0	.	84854348	84855659	255,0,0	2	1,1	0,1310
chr6	117888196	117892023	6:117888197-117892023_adrenal	0	.	117888196	117892023	255,0,0	2	1,1	0,3826
chr6	127517127	127518571	6:127517128-127518571_adrenal	0	.	127517127	127518571	255,0,0	2	1,1	0,1443
chr6	169958972	169959141	6:169958973-169959141_adrenal	0	.	169958972	169959141	255,0,0	2	1,1	0,168
chr7	390914	391006	7:390915-391006_adrenal	0	.	390914	391006	255,0,0	2	1,1	0,91
chr7	1474307	1474742	7:1474308-1474742_adrenal	0	.	1474307	1474742	255,0,0	2	1,1	0,434
chr7	22672540	22767187	7:22672541-22767187_adrenal	0	.	22672540	22767187	255,0,0	2	1,1	0,94646
chr7	44113831	44113997	7:44113832-44113997_adrenal	0	.	44113831	44113997	255,0,0	2	1,1	0,165
chr7	45145362	45147334	7:45145363-45147334_adrenal	0	.	45145362	45147334	255,0,0	2	1,1	0,1971
chr7	45221293	45232145	7:45221294-45232145_adrenal	0	.	45221293	45232145	255,0,0	2	1,1	0,10851
chr7	65894743	65894871	7:65894744-65894871_adrenal	0	.	65894743	65894871	255,0,0	2	1,1	0,127
chr7	97614294	97616359	7:97614295-97616359_adrenal	0	.	97614294	97616359	255,0,0	2	1,1	0,2064
chr7	105187779	105188996	7:105187780-105188996_adrenal	0	.	105187779	105188996	255,0,0	2	1,1	0,1216
chr7	148946510	148947250	7:148946511-148947250_adrenal	0	.	148946510	148947250	255,0,0	2	1,1	0,739
chr8	11352099	11403561	8:11352100-11403561_adrenal	0	.	11352099	11403561	255,0,0	2	1,1	0,51461
chr8	11397079	11400733	8:11397080-11400733_adrenal	0	.	11397079	11400733	255,0,0	2	1,1	0,3653
chr8	12594868	12595504	8:12594869-12595504_adrenal	0	.	12594868	12595504	255,0,0	2	1,1	0,635
chr8	24182601	24184067	8:24182602-24184067_adrenal	0	.	24182601	24184067	255,0,0	2	1,1	0,1465
chr8	24201096	24205765	8:24201097-24205765_adrenal	0	.	24201096	24205765	255,0,0	2	1,1	0,4668
chr8	24201100	24207377	8:24201101-24207377_adrenal	0	.	24201100	24207377	255,0,0	2	1,1	0,6276
chr8	72754981	72755172	8:72754982-72755172_adrenal	0	.	72754981	72755172	255,0,0	2	1,1	0,190
chr8	118541047	118552122	8:118541048-118552122_adrenal	0	.	118541047	118552122	255,0,0	2	1,1	0,11074
chr8	121458752	121463243	8:121458753-121463243_adrenal	0	.	121458752	121463243	255,0,0	2	1,1	0,4490
chr8	123835002	123875716	8:123835003-123875716_adrenal	0	.	123835002	123875716	255,0,0	2	1,1	0,40713
chr9	15471182	15472630	9:15471183-15472630_adrenal	0	.	15471182	15472630	255,0,0	2	1,1	0,1447
chr9	18826460	18829841	9:18826461-18829841_adrenal	0	.	18826460	18829841	255,0,0	2	1,1	0,3380
chr9	35753276	35753657	9:35753277-35753657_adrenal	0	.	35753276	35753657	255,0,0	2	1,1	0,380
chr9	37126938	37160062	9:37126939-37160062_adrenal	0	.	37126938	37160062	255,0,0	2	1,1	0,33123
chr9	44762329	44762590	9:44762330-44762590_adrenal	0	.	44762329	44762590	255,0,0	2	1,1	0,260
chr9	77732465	77741393	9:77732466-77741393_adrenal	0	.	77732465	77741393	255,0,0	2	1,1	0,8927
chr9	95825696	95826769	9:95825697-95826769_adrenal	0	.	95825696	95826769	255,0,0	2	1,1	0,1072
chr9	95830432	95831317	9:95830433-95831317_adrenal	0	.	95830432	95831317	255,0,0	2	1,1	0,884
chr9	103090243	103102539	9:103090244-103102539_adrenal	0	.	103090243	103102539	255,0,0	2	1,1	0,12295
chr9	116968575	116971955	9:116968576-116971955_adrenal	0	.	116968575	116971955	255,0,0	2	1,1	0,3379
chr9	127702433	127703192	9:127702434-127703192_adrenal	0	.	127702433	127703192	255,0,0	2	1,1	0,758
chr9	133258252	133258891	9:133258253-133258891_adrenal	0	.	133258252	133258891	255,0,0	2	1,1	0,638
chr9	133278282	133278581	9:133278283-133278581_adrenal	0	.	133278282	133278581	255,0,0	2	1,1	0,298
chr9	133570992	133572969	9:133570993-133572969_adrenal	0	.	133570992	133572969	255,0,0	2	1,1	0,1976
chr9	140249224	140250720	9:140249225-140250720_adrenal	0	.	140249224	140250720	255,0,0	2	1,1	0,1495
chrX	24094756	24094839	X:24094757-24094839_adrenal	0	.	24094756	24094839	255,0,0	2	1,1	0,82
chrX	62652370	62662951	X:62652371-62662951_adrenal	0	.	62652370	62662951	255,0,0	2	1,1	0,10580
chrX	70328195	70329078	X:70328196-70329078_adrenal	0	.	70328195	70329078	255,0,0	2	1,1	0,882
chrX	70329239	70330354	X:70329240-70330354_adrenal	0	.	70329239	70330354	255,0,0	2	1,1	0,1114
chrX	70511821	70513868	X:70511822-70513868_adrenal	0	.	70511821	70513868	255,0,0	2	1,1	0,2046
chrX	99840062	99840228	X:99840063-99840228_adrenal	0	.	99840062	99840228	255,0,0	2	1,1	0,165
chrX	153218540	153219058	X:153218541-153219058_adrenal	0	.	153218540	153219058	255,0,0	2	1,1	0,517
chrY	21729455	21749096	Y:21729456-21749096_adrenal	0	.	21729455	21749096	255,0,0	2	1,1	0,19640
chrY	21758019	21759477	Y:21758020-21759477_adrenal	0	.	21758019	21759477	255,0,0	2	1,1	0,1457
chrY	21872145	21872262	Y:21872146-21872262_adrenal	0	.	21872145	21872262	255,0,0	2	1,1	0,116
chr1	1361764	1362934	1:1361765-1362934_brain_all	0	.	1361764	1362934	255,0,0	2	1,1	0,1169
chr1	1956492	1956773	1:1956493-1956773_brain_all	0	.	1956492	1956773	255,0,0	2	1,1	0,280
chr1	1956839	1956957	1:1956840-1956957_brain_all	0	.	1956839	1956957	255,0,0	2	1,1	0,117
chr1	1957176	1959016	1:1957177-1959016_brain_all	0	.	1957176	1959016	255,0,0	2	1,1	0,1839
chr1	1959097	1959594	1:1959098-1959594_brain_all	0	.	1959097	1959594	255,0,0	2	1,1	0,496
chr1	1959730	1960550	1:1959731-1960550_brain_all	0	.	1959730	1960550	255,0,0	2	1,1	0,819
chr1	2005367	2066701	1:2005368-2066701_brain_all	0	.	2005367	2066701	255,0,0	2	1,1	0,61333
chr1	2075779	2080311	1:2075780-2080311_brain_all	0	.	2075779	2080311	255,0,0	2	1,1	0,4531
chr1	2416056	2418346	1:2416057-2418346_brain_all	0	.	2416056	2418346	255,0,0	2	1,1	0,2289
chr1	2418814	2419037	1:2418815-2419037_brain_all	0	.	2418814	2419037	255,0,0	2	1,1	0,222
chr1	2419156	2420646	1:2419157-2420646_brain_all	0	.	2419156	2420646	255,0,0	2	1,1	0,1489
chr1	2422773	2426295	1:2422774-2426295_brain_all	0	.	2422773	2426295	255,0,0	2	1,1	0,3521
chr1	2426386	2426927	1:2426387-2426927_brain_all	0	.	2426386	2426927	255,0,0	2	1,1	0,540
chr1	6150534	6151323	1:6150535-6151323_brain_all	0	.	6150534	6151323	255,0,0	2	1,1	0,788
chr1	7700612	7721786	1:7700613-7721786_brain_all	0	.	7700612	7721786	255,0,0	2	1,1	0,21173
chr1	7725258	7730971	1:7725259-7730971_brain_all	0	.	7725258	7730971	255,0,0	2	1,1	0,5712
chr1	7731096	7737659	1:7731097-7737659_brain_all	0	.	7731096	7737659	255,0,0	2	1,1	0,6562
chr1	7797629	7798019	1:7797630-7798019_brain_all	0	.	7797629	7798019	255,0,0	2	1,1	0,389
chr1	7807840	7809831	1:7807841-7809831_brain_all	0	.	7807840	7809831	255,0,0	2	1,1	0,1990
chr1	7809850	7811259	1:7809851-7811259_brain_all	0	.	7809850	7811259	255,0,0	2	1,1	0,1408
chr1	7812592	7815698	1:7812593-7815698_brain_all	0	.	7812592	7815698	255,0,0	2	1,1	0,3105
chr1	10332363	10333072	1:10332364-10333072_brain_all	0	.	10332363	10333072	255,0,0	2	1,1	0,708
chr1	10333088	10335486	1:10333089-10335486_brain_all	0	.	10333088	10335486	255,0,0	2	1,1	0,2397
chr1	10386416	10394578	1:10386417-10394578_brain_all	0	.	10386416	10394578	255,0,0	2	1,1	0,8161
chr1	17413193	17414742	1:17413194-17414742_brain_all	0	.	17413193	17414742	255,0,0	2	1,1	0,1548
chr1	17414806	17418903	1:17414807-17418903_brain_all	0	.	17414806	17418903	255,0,0	2	1,1	0,4096
chr1	19923602	19927281	1:19923603-19927281_brain_all	0	.	19923602	19927281	255,0,0	2	1,1	0,3678
chr1	20217025	20224033	1:20217026-20224033_brain_all	0	.	20217025	20224033	255,0,0	2	1,1	0,7007
chr1	21049407	21050119	1:21049408-21050119_brain_all	0	.	21049407	21050119	255,0,0	2	1,1	0,711
chr1	21307719	21308881	1:21307720-21308881_brain_all	0	.	21307719	21308881	255,0,0	2	1,1	0,1161
chr1	28562962	28564207	1:28562963-28564207_brain_all	0	.	28562962	28564207	255,0,0	2	1,1	0,1244
chr1	32193205	32193783	1:32193206-32193783_brain_all	0	.	32193205	32193783	255,0,0	2	1,1	0,577
chr1	32193877	32194199	1:32193878-32194199_brain_all	0	.	32193877	32194199	255,0,0	2	1,1	0,321
chr1	32198743	32200784	1:32198744-32200784_brain_all	0	.	32198743	32200784	255,0,0	2	1,1	0,2040
chr1	32198743	32201181	1:32198744-32201181_brain_all	0	.	32198743	32201181	255,0,0	2	1,1	0,2437
chr1	32200881	32201181	1:32200882-32201181_brain_all	0	.	32200881	32201181	255,0,0	2	1,1	0,299
chr1	32201990	32202174	1:32201991-32202174_brain_all	0	.	32201990	32202174	255,0,0	2	1,1	0,183
chr1	32205778	32205948	1:32205779-32205948_brain_all	0	.	32205778	32205948	255,0,0	2	1,1	0,169
chr1	32207567	32207654	1:32207568-32207654_brain_all	0	.	32207567	32207654	255,0,0	2	1,1	0,86
chr1	32207817	32208439	1:32207818-32208439_brain_all	0	.	32207817	32208439	255,0,0	2	1,1	0,621
chr1	32208602	32210249	1:32208603-32210249_brain_all	0	.	32208602	32210249	255,0,0	2	1,1	0,1646
chr1	32210331	32221600	1:32210332-32221600_brain_all	0	.	32210331	32221600	255,0,0	2	1,1	0,11268
chr1	33352115	33354479	1:33352116-33354479_brain_all	0	.	33352115	33354479	255,0,0	2	1,1	0,2363
chr1	33354876	33359125	1:33354877-33359125_brain_all	0	.	33354876	33359125	255,0,0	2	1,1	0,4248
chr1	33359229	33359366	1:33359230-33359366_brain_all	0	.	33359229	33359366	255,0,0	2	1,1	0,136
chr1	35351391	35351673	1:35351392-35351673_brain_all	0	.	35351391	35351673	255,0,0	2	1,1	0,281
chr1	36023483	36024678	1:36023484-36024678_brain_all	0	.	36023483	36024678	255,0,0	2	1,1	0,1194
chr1	36023483	36024708	1:36023484-36024708_brain_all	0	.	36023483	36024708	255,0,0	2	1,1	0,1224
chr1	39353695	39358836	1:39353696-39358836_brain_all	0	.	39353695	39358836	255,0,0	2	1,1	0,5140
chr1	39385008	39395067	1:39385009-39395067_brain_all	0	.	39385008	39395067	255,0,0	2	1,1	0,10058
chr1	39893285	39894914	1:39893286-39894914_brain_all	0	.	39893285	39894914	255,0,0	2	1,1	0,1628
chr1	39924920	39925493	1:39924921-39925493_brain_all	0	.	39924920	39925493	255,0,0	2	1,1	0,572
chr1	39925503	39926304	1:39925504-39926304_brain_all	0	.	39925503	39926304	255,0,0	2	1,1	0,800
chr1	40149823	40150114	1:40149824-40150114_brain_all	0	.	40149823	40150114	255,0,0	2	1,1	0,290
chr1	41101728	41107381	1:41101729-41107381_brain_all	0	.	41101728	41107381	255,0,0	2	1,1	0,5652
chr1	41107627	41113340	1:41107628-41113340_brain_all	0	.	41107627	41113340	255,0,0	2	1,1	0,5712
chr1	42946236	42948334	1:42946237-42948334_brain_all	0	.	42946236	42948334	255,0,0	2	1,1	0,2097
chr1	45079968	45088414	1:45079969-45088414_brain_all	0	.	45079968	45088414	255,0,0	2	1,1	0,8445
chr1	45092069	45098015	1:45092070-45098015_brain_all	0	.	45092069	45098015	255,0,0	2	1,1	0,5945
chr1	45961216	45962228	1:45961217-45962228_brain_all	0	.	45961216	45962228	255,0,0	2	1,1	0,1011
chr1	47099499	47101569	1:47099500-47101569_brain_all	0	.	47099499	47101569	255,0,0	2	1,1	0,2069
chr1	47840964	47874094	1:47840965-47874094_brain_all	0	.	47840964	47874094	255,0,0	2	1,1	0,33129
chr1	50607529	50610629	1:50607530-50610629_brain_all	0	.	50607529	50610629	255,0,0	2	1,1	0,3099
chr1	50663138	50666523	1:50663139-50666523_brain_all	0	.	50663138	50666523	255,0,0	2	1,1	0,3384
chr1	52385785	52398990	1:52385786-52398990_brain_all	0	.	52385785	52398990	255,0,0	2	1,1	0,13204
chr1	52403083	52442562	1:52403084-52442562_brain_all	0	.	52403083	52442562	255,0,0	2	1,1	0,39478
chr1	57491715	57528557	1:57491716-57528557_brain_all	0	.	57491715	57528557	255,0,0	2	1,1	0,36841
chr1	57535097	57536696	1:57535098-57536696_brain_all	0	.	57535097	57536696	255,0,0	2	1,1	0,1598
chr1	57536733	57537195	1:57536734-57537195_brain_all	0	.	57536733	57537195	255,0,0	2	1,1	0,461
chr1	65730614	65830318	1:65730615-65830318_brain_all	0	.	65730614	65830318	255,0,0	2	1,1	0,99703
chr1	65811405	65830318	1:65811406-65830318_brain_all	0	.	65811405	65830318	255,0,0	2	1,1	0,18912
chr1	65831616	65831731	1:65831617-65831731_brain_all	0	.	65831616	65831731	255,0,0	2	1,1	0,114
chr1	65845206	65847504	1:65845207-65847504_brain_all	0	.	65845206	65847504	255,0,0	2	1,1	0,2297
chr1	65855131	65855230	1:65855132-65855230_brain_all	0	.	65855131	65855230	255,0,0	2	1,1	0,98
chr1	65858547	65860581	1:65858548-65860581_brain_all	0	.	65858547	65860581	255,0,0	2	1,1	0,2033
chr1	66713336	66723330	1:66713337-66723330_brain_all	0	.	66713336	66723330	255,0,0	2	1,1	0,9993
chr1	66723365	66723476	1:66723366-66723476_brain_all	0	.	66723365	66723476	255,0,0	2	1,1	0,110
chr1	66723545	66731721	1:66723546-66731721_brain_all	0	.	66723545	66731721	255,0,0	2	1,1	0,8175
chr1	66731769	66798191	1:66731770-66798191_brain_all	0	.	66731769	66798191	255,0,0	2	1,1	0,66421
chr1	66820576	66821210	1:66820577-66821210_brain_all	0	.	66820576	66821210	255,0,0	2	1,1	0,633
chr1	67098776	67101627	1:67098777-67101627_brain_all	0	.	67098776	67101627	255,0,0	2	1,1	0,2850
chr1	67098776	67105460	1:67098777-67105460_brain_all	0	.	67098776	67105460	255,0,0	2	1,1	0,6683
chr1	67148051	67154831	1:67148052-67154831_brain_all	0	.	67148051	67154831	255,0,0	2	1,1	0,6779
chr1	68905324	68906536	1:68905325-68906536_brain_all	0	.	68905324	68906536	255,0,0	2	1,1	0,1211
chr1	70226075	70257726	1:70226076-70257726_brain_all	0	.	70226075	70257726	255,0,0	2	1,1	0,31650
chr1	70257842	70291431	1:70257843-70291431_brain_all	0	.	70257842	70291431	255,0,0	2	1,1	0,33588
chr1	70291508	70300463	1:70291509-70300463_brain_all	0	.	70291508	70300463	255,0,0	2	1,1	0,8954
chr1	70303965	70339150	1:70303966-70339150_brain_all	0	.	70303965	70339150	255,0,0	2	1,1	0,35184
chr1	70303965	70397190	1:70303966-70397190_brain_all	0	.	70303965	70397190	255,0,0	2	1,1	0,93224
chr1	70502306	70503796	1:70502307-70503796_brain_all	0	.	70502306	70503796	255,0,0	2	1,1	0,1489
chr1	70541980	70555410	1:70541981-70555410_brain_all	0	.	70541980	70555410	255,0,0	2	1,1	0,13429
chr1	75107142	75108711	1:75107143-75108711_brain_all	0	.	75107142	75108711	255,0,0	2	1,1	0,1568
chr1	75108781	75112351	1:75108782-75112351_brain_all	0	.	75108781	75112351	255,0,0	2	1,1	0,3569
chr1	75112475	75114906	1:75112476-75114906_brain_all	0	.	75112475	75114906	255,0,0	2	1,1	0,2430
chr1	82452712	82456075	1:82452713-82456075_brain_all	0	.	82452712	82456075	255,0,0	2	1,1	0,3362
chr1	82455392	82456075	1:82455393-82456075_brain_all	0	.	82455392	82456075	255,0,0	2	1,1	0,682
chr1	84630104	84639012	1:84630105-84639012_brain_all	0	.	84630104	84639012	255,0,0	2	1,1	0,8907
chr1	84630104	84644860	1:84630105-84644860_brain_all	0	.	84630104	84644860	255,0,0	2	1,1	0,14755
chr1	84630695	84639012	1:84630696-84639012_brain_all	0	.	84630695	84639012	255,0,0	2	1,1	0,8316
chr1	84630695	84644860	1:84630696-84644860_brain_all	0	.	84630695	84644860	255,0,0	2	1,1	0,14164
chr1	86340384	86340960	1:86340385-86340960_brain_all	0	.	86340384	86340960	255,0,0	2	1,1	0,575
chr1	95975917	95979707	1:95975918-95979707_brain_all	0	.	95975917	95979707	255,0,0	2	1,1	0,3789
chr1	99730226	99753521	1:99730227-99753521_brain_all	0	.	99730226	99753521	255,0,0	2	1,1	0,23294
chr1	99762422	99764591	1:99762423-99764591_brain_all	0	.	99762422	99764591	255,0,0	2	1,1	0,2168
chr1	99766521	99767280	1:99766522-99767280_brain_all	0	.	99766521	99767280	255,0,0	2	1,1	0,758
chr1	99767452	99771241	1:99767453-99771241_brain_all	0	.	99767452	99771241	255,0,0	2	1,1	0,3788
chr1	102271737	102290582	1:102271738-102290582_brain_all	0	.	102271737	102290582	255,0,0	2	1,1	0,18844
chr1	102290800	102296228	1:102290801-102296228_brain_all	0	.	102290800	102296228	255,0,0	2	1,1	0,5427
chr1	102296382	102302435	1:102296383-102302435_brain_all	0	.	102296382	102302435	255,0,0	2	1,1	0,6052
chr1	109350340	109351405	1:109350341-109351405_brain_all	0	.	109350340	109351405	255,0,0	2	1,1	0,1064
chr1	109816291	109816644	1:109816292-109816644_brain_all	0	.	109816291	109816644	255,0,0	2	1,1	0,352
chr1	110087260	110087933	1:110087261-110087933_brain_all	0	.	110087260	110087933	255,0,0	2	1,1	0,672
chr1	110163887	110168284	1:110163888-110168284_brain_all	0	.	110163887	110168284	255,0,0	2	1,1	0,4396
chr1	110528164	110551656	1:110528165-110551656_brain_all	0	.	110528164	110551656	255,0,0	2	1,1	0,23491
chr1	110693504	110709465	1:110693505-110709465_brain_all	0	.	110693504	110709465	255,0,0	2	1,1	0,15960
chr1	110709836	110714682	1:110709837-110714682_brain_all	0	.	110709836	110714682	255,0,0	2	1,1	0,4845
chr1	110714838	110716595	1:110714839-110716595_brain_all	0	.	110714838	110716595	255,0,0	2	1,1	0,1756
chr1	110716720	110717401	1:110716721-110717401_brain_all	0	.	110716720	110717401	255,0,0	2	1,1	0,680
chr1	110719360	110734594	1:110719361-110734594_brain_all	0	.	110719360	110734594	255,0,0	2	1,1	0,15233
chr1	110734834	110735128	1:110734835-110735128_brain_all	0	.	110734834	110735128	255,0,0	2	1,1	0,293
chr1	110735319	110737201	1:110735320-110737201_brain_all	0	.	110735319	110737201	255,0,0	2	1,1	0,1881
chr1	110737392	110738208	1:110737393-110738208_brain_all	0	.	110737392	110738208	255,0,0	2	1,1	0,815
chr1	110740220	110740698	1:110740221-110740698_brain_all	0	.	110740220	110740698	255,0,0	2	1,1	0,477
chr1	112319894	112322847	1:112319895-112322847_brain_all	0	.	112319894	112322847	255,0,0	2	1,1	0,2952
chr1	116465655	116466692	1:116465656-116466692_brain_all	0	.	116465655	116466692	255,0,0	2	1,1	0,1036
chr1	116519334	116534652	1:116519335-116534652_brain_all	0	.	116519334	116534652	255,0,0	2	1,1	0,15317
chr1	150230577	150232546	1:150230578-150232546_brain_all	0	.	150230577	150232546	255,0,0	2	1,1	0,1968
chr1	150232565	150233858	1:150232566-150233858_brain_all	0	.	150232565	150233858	255,0,0	2	1,1	0,1292
chr1	151675923	151677507	1:151675924-151677507_brain_all	0	.	151675923	151677507	255,0,0	2	1,1	0,1583
chr1	151677643	151678298	1:151677644-151678298_brain_all	0	.	151677643	151678298	255,0,0	2	1,1	0,654
chr1	151678440	151678700	1:151678441-151678700_brain_all	0	.	151678440	151678700	255,0,0	2	1,1	0,259
chr1	151680410	151681474	1:151680411-151681474_brain_all	0	.	151680410	151681474	255,0,0	2	1,1	0,1063
chr1	151681552	151681696	1:151681553-151681696_brain_all	0	.	151681552	151681696	255,0,0	2	1,1	0,143
chr1	151681823	151682219	1:151681824-151682219_brain_all	0	.	151681823	151682219	255,0,0	2	1,1	0,395
chr1	151682266	151683172	1:151682267-151683172_brain_all	0	.	151682266	151683172	255,0,0	2	1,1	0,905
chr1	151682266	151687070	1:151682267-151687070_brain_all	0	.	151682266	151687070	255,0,0	2	1,1	0,4803
chr1	151687151	151688352	1:151687152-151688352_brain_all	0	.	151687151	151688352	255,0,0	2	1,1	0,1200
chr1	151688456	151689231	1:151688457-151689231_brain_all	0	.	151688456	151689231	255,0,0	2	1,1	0,774
chr1	154542311	154542734	1:154542312-154542734_brain_all	0	.	154542311	154542734	255,0,0	2	1,1	0,422
chr1	155146504	155147862	1:155146505-155147862_brain_all	0	.	155146504	155147862	255,0,0	2	1,1	0,1357
chr1	155166807	155168194	1:155166808-155168194_brain_all	0	.	155166807	155168194	255,0,0	2	1,1	0,1386
chr1	155939090	155939325	1:155939091-155939325_brain_all	0	.	155939090	155939325	255,0,0	2	1,1	0,234
chr1	155939090	155939760	1:155939091-155939760_brain_all	0	.	155939090	155939760	255,0,0	2	1,1	0,669
chr1	156214193	156214481	1:156214194-156214481_brain_all	0	.	156214193	156214481	255,0,0	2	1,1	0,287
chr1	156214701	156214933	1:156214702-156214933_brain_all	0	.	156214701	156214933	255,0,0	2	1,1	0,231
chr1	156215028	156215326	1:156215029-156215326_brain_all	0	.	156215028	156215326	255,0,0	2	1,1	0,297
chr1	156215028	156215573	1:156215029-156215573_brain_all	0	.	156215028	156215573	255,0,0	2	1,1	0,544
chr1	156215777	156215914	1:156215778-156215914_brain_all	0	.	156215777	156215914	255,0,0	2	1,1	0,136
chr1	156216040	156216472	1:156216041-156216472_brain_all	0	.	156216040	156216472	255,0,0	2	1,1	0,431
chr1	156216546	156217136	1:156216547-156217136_brain_all	0	.	156216546	156217136	255,0,0	2	1,1	0,589
chr1	156216546	156217706	1:156216547-156217706_brain_all	0	.	156216546	156217706	255,0,0	2	1,1	0,1159
chr1	156216546	156217748	1:156216547-156217748_brain_all	0	.	156216546	156217748	255,0,0	2	1,1	0,1201
chr1	156374392	156377634	1:156374393-156377634_brain_all	0	.	156374392	156377634	255,0,0	2	1,1	0,3241
chr1	156374392	156383205	1:156374393-156383205_brain_all	0	.	156374392	156383205	255,0,0	2	1,1	0,8812
chr1	156374392	156384446	1:156374393-156384446_brain_all	0	.	156374392	156384446	255,0,0	2	1,1	0,10053
chr1	156374392	156391347	1:156374393-156391347_brain_all	0	.	156374392	156391347	255,0,0	2	1,1	0,16954
chr1	156374392	156391524	1:156374393-156391524_brain_all	0	.	156374392	156391524	255,0,0	2	1,1	0,17131
chr1	156374392	156396590	1:156374393-156396590_brain_all	0	.	156374392	156396590	255,0,0	2	1,1	0,22197
chr1	156374392	156399168	1:156374393-156399168_brain_all	0	.	156374392	156399168	255,0,0	2	1,1	0,24775
chr1	156376988	156377634	1:156376989-156377634_brain_all	0	.	156376988	156377634	255,0,0	2	1,1	0,645
chr1	156377766	156383205	1:156377767-156383205_brain_all	0	.	156377766	156383205	255,0,0	2	1,1	0,5438
chr1	156377766	156384446	1:156377767-156384446_brain_all	0	.	156377766	156384446	255,0,0	2	1,1	0,6679
chr1	156396663	156399168	1:156396664-156399168_brain_all	0	.	156396663	156399168	255,0,0	2	1,1	0,2504
chr1	156399910	156400289	1:156399911-156400289_brain_all	0	.	156399910	156400289	255,0,0	2	1,1	0,378
chr1	156589326	156589761	1:156589327-156589761_brain_all	0	.	156589326	156589761	255,0,0	2	1,1	0,434
chr1	156589326	156589810	1:156589327-156589810_brain_all	0	.	156589326	156589810	255,0,0	2	1,1	0,483
chr1	156589326	156589851	1:156589327-156589851_brain_all	0	.	156589326	156589851	255,0,0	2	1,1	0,524
chr1	156589949	156593259	1:156589950-156593259_brain_all	0	.	156589949	156593259	255,0,0	2	1,1	0,3309
chr1	156593366	156593599	1:156593367-156593599_brain_all	0	.	156593366	156593599	255,0,0	2	1,1	0,232
chr1	156593366	156593708	1:156593367-156593708_brain_all	0	.	156593366	156593708	255,0,0	2	1,1	0,341
chr1	156593951	156594143	1:156593952-156594143_brain_all	0	.	156593951	156594143	255,0,0	2	1,1	0,191
chr1	156594258	156594393	1:156594259-156594393_brain_all	0	.	156594258	156594393	255,0,0	2	1,1	0,134
chr1	156594574	156594893	1:156594575-156594893_brain_all	0	.	156594574	156594893	255,0,0	2	1,1	0,318
chr1	156616966	156617300	1:156616967-156617300_brain_all	0	.	156616966	156617300	255,0,0	2	1,1	0,333
chr1	156621480	156622040	1:156621481-156622040_brain_all	0	.	156621480	156622040	255,0,0	2	1,1	0,559
chr1	156622683	156626074	1:156622684-156626074_brain_all	0	.	156622683	156626074	255,0,0	2	1,1	0,3390
chr1	156627548	156627919	1:156627549-156627919_brain_all	0	.	156627548	156627919	255,0,0	2	1,1	0,370
chr1	156627548	156628335	1:156627549-156628335_brain_all	0	.	156627548	156628335	255,0,0	2	1,1	0,786
chr1	156628062	156628335	1:156628063-156628335_brain_all	0	.	156628062	156628335	255,0,0	2	1,1	0,272
chr1	156957533	157014091	1:156957534-157014091_brain_all	0	.	156957533	157014091	255,0,0	2	1,1	0,56557
chr1	160012321	160039812	1:160012322-160039812_brain_all	0	.	160012321	160039812	255,0,0	2	1,1	0,27490
chr1	160054669	160057276	1:160054670-160057276_brain_all	0	.	160054669	160057276	255,0,0	2	1,1	0,2606
chr1	160106159	160106411	1:160106160-160106411_brain_all	0	.	160106159	160106411	255,0,0	2	1,1	0,251
chr1	171890960	171956796	1:171890961-171956796_brain_all	0	.	171890960	171956796	255,0,0	2	1,1	0,65835
chr1	172062014	172062836	1:172062015-172062836_brain_all	0	.	172062014	172062836	255,0,0	2	1,1	0,821
chr1	172357948	172376912	1:172357949-172376912_brain_all	0	.	172357948	172376912	255,0,0	2	1,1	0,18963
chr1	175293654	175299210	1:175293655-175299210_brain_all	0	.	175293654	175299210	255,0,0	2	1,1	0,5555
chr1	175299370	175304847	1:175299371-175304847_brain_all	0	.	175299370	175304847	255,0,0	2	1,1	0,5476
chr1	175306814	175323527	1:175306815-175323527_brain_all	0	.	175306814	175323527	255,0,0	2	1,1	0,16712
chr1	175324768	175325455	1:175324769-175325455_brain_all	0	.	175324768	175325455	255,0,0	2	1,1	0,686
chr1	175325597	175328748	1:175325598-175328748_brain_all	0	.	175325597	175328748	255,0,0	2	1,1	0,3150
chr1	175328866	175331799	1:175328867-175331799_brain_all	0	.	175328866	175331799	255,0,0	2	1,1	0,2932
chr1	175331944	175332844	1:175331945-175332844_brain_all	0	.	175331944	175332844	255,0,0	2	1,1	0,899
chr1	175332962	175334146	1:175332963-175334146_brain_all	0	.	175332962	175334146	255,0,0	2	1,1	0,1183
chr1	175335273	175336344	1:175335274-175336344_brain_all	0	.	175335273	175336344	255,0,0	2	1,1	0,1070
chr1	175348872	175355168	1:175348873-175355168_brain_all	0	.	175348872	175355168	255,0,0	2	1,1	0,6295
chr1	175355436	175360424	1:175355437-175360424_brain_all	0	.	175355436	175360424	255,0,0	2	1,1	0,4987
chr1	175360573	175362916	1:175360574-175362916_brain_all	0	.	175360573	175362916	255,0,0	2	1,1	0,2342
chr1	175363030	175365680	1:175363031-175365680_brain_all	0	.	175363030	175365680	255,0,0	2	1,1	0,2649
chr1	175365942	175372276	1:175365943-175372276_brain_all	0	.	175365942	175372276	255,0,0	2	1,1	0,6333
chr1	175372751	175375352	1:175372752-175375352_brain_all	0	.	175372751	175375352	255,0,0	2	1,1	0,2600
chr1	177140867	177198937	1:177140868-177198937_brain_all	0	.	177140867	177198937	255,0,0	2	1,1	0,58069
chr1	177199280	177225055	1:177199281-177225055_brain_all	0	.	177199280	177225055	255,0,0	2	1,1	0,25774
chr1	177225244	177226312	1:177225245-177226312_brain_all	0	.	177225244	177226312	255,0,0	2	1,1	0,1067
chr1	177226519	177242624	1:177226520-177242624_brain_all	0	.	177226519	177242624	255,0,0	2	1,1	0,16104
chr1	177242728	177245334	1:177242729-177245334_brain_all	0	.	177242728	177245334	255,0,0	2	1,1	0,2605
chr1	177245569	177247699	1:177245570-177247699_brain_all	0	.	177245569	177247699	255,0,0	2	1,1	0,2129
chr1	181453145	181479613	1:181453146-181479613_brain_all	0	.	181453145	181479613	255,0,0	2	1,1	0,26467
chr1	181548359	181549731	1:181548360-181549731_brain_all	0	.	181548359	181549731	255,0,0	2	1,1	0,1371
chr1	181620576	181680090	1:181620577-181680090_brain_all	0	.	181620576	181680090	255,0,0	2	1,1	0,59513
chr1	181689472	181689919	1:181689473-181689919_brain_all	0	.	181689472	181689919	255,0,0	2	1,1	0,446
chr1	181693672	181695201	1:181693673-181695201_brain_all	0	.	181693672	181695201	255,0,0	2	1,1	0,1528
chr1	181702169	181702573	1:181702170-181702573_brain_all	0	.	181702169	181702573	255,0,0	2	1,1	0,403
chr1	181706789	181707503	1:181706790-181707503_brain_all	0	.	181706789	181707503	255,0,0	2	1,1	0,713
chr1	181707561	181708283	1:181707562-181708283_brain_all	0	.	181707561	181708283	255,0,0	2	1,1	0,721
chr1	181721374	181724373	1:181721375-181724373_brain_all	0	.	181721374	181724373	255,0,0	2	1,1	0,2998
chr1	181724532	181725092	1:181724533-181725092_brain_all	0	.	181724532	181725092	255,0,0	2	1,1	0,559
chr1	181726261	181727083	1:181726262-181727083_brain_all	0	.	181726261	181727083	255,0,0	2	1,1	0,821
chr1	181727246	181727894	1:181727247-181727894_brain_all	0	.	181727246	181727894	255,0,0	2	1,1	0,647
chr1	181728003	181731710	1:181728004-181731710_brain_all	0	.	181728003	181731710	255,0,0	2	1,1	0,3706
chr1	181731792	181732542	1:181731793-181732542_brain_all	0	.	181731792	181732542	255,0,0	2	1,1	0,749
chr1	181735746	181740429	1:181735747-181740429_brain_all	0	.	181735746	181740429	255,0,0	2	1,1	0,4682
chr1	181752919	181753797	1:181752920-181753797_brain_all	0	.	181752919	181753797	255,0,0	2	1,1	0,877
chr1	181753903	181754454	1:181753904-181754454_brain_all	0	.	181753903	181754454	255,0,0	2	1,1	0,550
chr1	181754553	181754849	1:181754554-181754849_brain_all	0	.	181754553	181754849	255,0,0	2	1,1	0,295
chr1	184670677	184671945	1:184670678-184671945_brain_all	0	.	184670677	184671945	255,0,0	2	1,1	0,1267
chr1	190130019	190195212	1:190130020-190195212_brain_all	0	.	190130019	190195212	255,0,0	2	1,1	0,65192
chr1	190195447	190203502	1:190195448-190203502_brain_all	0	.	190195447	190203502	255,0,0	2	1,1	0,8054
chr1	197404741	197407677	1:197404742-197407677_brain_all	0	.	197404741	197407677	255,0,0	2	1,1	0,2935
chr1	201861753	201862682	1:201861754-201862682_brain_all	0	.	201861753	201862682	255,0,0	2	1,1	0,928
chr1	202092720	202096869	1:202092721-202096869_brain_all	0	.	202092720	202096869	255,0,0	2	1,1	0,4148
chr1	202568478	202569485	1:202568479-202569485_brain_all	0	.	202568478	202569485	255,0,0	2	1,1	0,1006
chr1	202569601	202571018	1:202569602-202571018_brain_all	0	.	202569601	202571018	255,0,0	2	1,1	0,1416
chr1	202571672	202572127	1:202571673-202572127_brain_all	0	.	202571672	202572127	255,0,0	2	1,1	0,454
chr1	202572245	202573583	1:202572246-202573583_brain_all	0	.	202572245	202573583	255,0,0	2	1,1	0,1337
chr1	202573748	202574723	1:202573749-202574723_brain_all	0	.	202573748	202574723	255,0,0	2	1,1	0,974
chr1	203013912	203014496	1:203013913-203014496_brain_all	0	.	203013912	203014496	255,0,0	2	1,1	0,583
chr1	203030159	203030780	1:203030160-203030780_brain_all	0	.	203030159	203030780	255,0,0	2	1,1	0,620
chr1	203030805	203032956	1:203030806-203032956_brain_all	0	.	203030805	203032956	255,0,0	2	1,1	0,2150
chr1	204210941	204212242	1:204210942-204212242_brain_all	0	.	204210941	204212242	255,0,0	2	1,1	0,1300
chr1	204219741	204220659	1:204219742-204220659_brain_all	0	.	204219741	204220659	255,0,0	2	1,1	0,917
chr1	204243936	204328822	1:204243937-204328822_brain_all	0	.	204243936	204328822	255,0,0	2	1,1	0,84885
chr1	204840197	204889760	1:204840198-204889760_brain_all	0	.	204840197	204889760	255,0,0	2	1,1	0,49562
chr1	204913533	204921139	1:204913534-204921139_brain_all	0	.	204913533	204921139	255,0,0	2	1,1	0,7605
chr1	204926953	204931236	1:204926954-204931236_brain_all	0	.	204926953	204931236	255,0,0	2	1,1	0,4282
chr1	204931285	204937377	1:204931286-204937377_brain_all	0	.	204931285	204937377	255,0,0	2	1,1	0,6091
chr1	204945922	204948096	1:204945923-204948096_brain_all	0	.	204945922	204948096	255,0,0	2	1,1	0,2173
chr1	204953269	204955038	1:204953270-204955038_brain_all	0	.	204953269	204955038	255,0,0	2	1,1	0,1768
chr1	204955241	204956546	1:204955242-204956546_brain_all	0	.	204955241	204956546	255,0,0	2	1,1	0,1304
chr1	204957933	204960420	1:204957934-204960420_brain_all	0	.	204957933	204960420	255,0,0	2	1,1	0,2486
chr1	205012521	205022228	1:205012522-205022228_brain_all	0	.	205012521	205022228	255,0,0	2	1,1	0,9706
chr1	205031128	205031568	1:205031129-205031568_brain_all	0	.	205031128	205031568	255,0,0	2	1,1	0,439
chr1	205038688	205038955	1:205038689-205038955_brain_all	0	.	205038688	205038955	255,0,0	2	1,1	0,266
chr1	207303618	207308039	1:207303619-207308039_brain_all	0	.	207303618	207308039	255,0,0	2	1,1	0,4420
chr1	210857479	210948690	1:210857480-210948690_brain_all	0	.	210857479	210948690	255,0,0	2	1,1	0,91210
chr1	211256239	211263904	1:211256240-211263904_brain_all	0	.	211256239	211263904	255,0,0	2	1,1	0,7664
chr1	211264031	211276838	1:211264032-211276838_brain_all	0	.	211264031	211276838	255,0,0	2	1,1	0,12806
chr1	220184397	220191468	1:220184398-220191468_brain_all	0	.	220184397	220191468	255,0,0	2	1,1	0,7070
chr1	223990045	223990131	1:223990046-223990131_brain_all	0	.	223990045	223990131	255,0,0	2	1,1	0,85
chr1	224180748	224191222	1:224180749-224191222_brain_all	0	.	224180748	224191222	255,0,0	2	1,1	0,10473
chr1	224868727	224872498	1:224868728-224872498_brain_all	0	.	224868727	224872498	255,0,0	2	1,1	0,3770
chr1	224918275	224922265	1:224918276-224922265_brain_all	0	.	224918275	224922265	255,0,0	2	1,1	0,3989
chr1	227289631	227300013	1:227289632-227300013_brain_all	0	.	227289631	227300013	255,0,0	2	1,1	0,10381
chr1	229434818	229439553	1:229434819-229439553_brain_all	0	.	229434818	229439553	255,0,0	2	1,1	0,4734
chr1	230937480	230942815	1:230937481-230942815_brain_all	0	.	230937480	230942815	255,0,0	2	1,1	0,5334
chr1	233765659	233802341	1:233765660-233802341_brain_all	0	.	233765659	233802341	255,0,0	2	1,1	0,36681
chr1	234454688	234455844	1:234454689-234455844_brain_all	0	.	234454688	234455844	255,0,0	2	1,1	0,1155
chr1	240286644	240341221	1:240286645-240341221_brain_all	0	.	240286644	240341221	255,0,0	2	1,1	0,54576
chr1	240374534	240402939	1:240374535-240402939_brain_all	0	.	240374534	240402939	255,0,0	2	1,1	0,28404
chr1	240492767	240493903	1:240492768-240493903_brain_all	0	.	240492767	240493903	255,0,0	2	1,1	0,1135
chr1	240939512	240963941	1:240939513-240963941_brain_all	0	.	240939512	240963941	255,0,0	2	1,1	0,24428
chr1	240964020	240966204	1:240964021-240966204_brain_all	0	.	240964020	240966204	255,0,0	2	1,1	0,2183
chr1	241100005	241146379	1:241100006-241146379_brain_all	0	.	241100005	241146379	255,0,0	2	1,1	0,46373
chr1	242253411	242263970	1:242253412-242263970_brain_all	0	.	242253411	242263970	255,0,0	2	1,1	0,10558
chr1	242277327	242287770	1:242277328-242287770_brain_all	0	.	242277327	242287770	255,0,0	2	1,1	0,10442
chr1	243828184	243846499	1:243828185-243846499_brain_all	0	.	243828184	243846499	255,0,0	2	1,1	0,18314
chr1	247269452	247271674	1:247269453-247271674_brain_all	0	.	247269452	247271674	255,0,0	2	1,1	0,2221
chr10	1279786	1282449	10:1279787-1282449_brain_all	0	.	1279786	1282449	255,0,0	2	1,1	0,2662
chr10	10461558	10464561	10:10461559-10464561_brain_all	0	.	10461558	10464561	255,0,0	2	1,1	0,3002
chr10	10464736	10504152	10:10464737-10504152_brain_all	0	.	10464736	10504152	255,0,0	2	1,1	0,39415
chr10	14572513	14598361	10:14572514-14598361_brain_all	0	.	14572513	14598361	255,0,0	2	1,1	0,25847
chr10	15121038	15130716	10:15121039-15130716_brain_all	0	.	15121038	15130716	255,0,0	2	1,1	0,9677
chr10	15256599	15262943	10:15256600-15262943_brain_all	0	.	15256599	15262943	255,0,0	2	1,1	0,6343
chr10	16556705	16562477	10:16556706-16562477_brain_all	0	.	16556705	16562477	255,0,0	2	1,1	0,5771
chr10	18240953	18242120	10:18240954-18242120_brain_all	0	.	18240953	18242120	255,0,0	2	1,1	0,1166
chr10	18242465	18250510	10:18242466-18250510_brain_all	0	.	18242465	18250510	255,0,0	2	1,1	0,8044
chr10	18250790	18254412	10:18250791-18254412_brain_all	0	.	18250790	18254412	255,0,0	2	1,1	0,3621
chr10	18254618	18266831	10:18254619-18266831_brain_all	0	.	18254618	18266831	255,0,0	2	1,1	0,12212
chr10	18270411	18276408	10:18270412-18276408_brain_all	0	.	18270411	18276408	255,0,0	2	1,1	0,5996
chr10	18276579	18280080	10:18276580-18280080_brain_all	0	.	18276579	18280080	255,0,0	2	1,1	0,3500
chr10	18280231	18282110	10:18280232-18282110_brain_all	0	.	18280231	18282110	255,0,0	2	1,1	0,1878
chr10	18280231	18282113	10:18280232-18282113_brain_all	0	.	18280231	18282113	255,0,0	2	1,1	0,1881
chr10	18280231	18284585	10:18280232-18284585_brain_all	0	.	18280231	18284585	255,0,0	2	1,1	0,4353
chr10	18282219	18284585	10:18282220-18284585_brain_all	0	.	18282219	18284585	255,0,0	2	1,1	0,2365
chr10	18284650	18289596	10:18284651-18289596_brain_all	0	.	18284650	18289596	255,0,0	2	1,1	0,4945
chr10	18289753	18292100	10:18289754-18292100_brain_all	0	.	18289753	18292100	255,0,0	2	1,1	0,2346
chr10	18292286	18331634	10:18292287-18331634_brain_all	0	.	18292286	18331634	255,0,0	2	1,1	0,39347
chr10	24878230	24879135	10:24878231-24879135_brain_all	0	.	24878230	24879135	255,0,0	2	1,1	0,904
chr10	24879407	24880154	10:24879408-24880154_brain_all	0	.	24879407	24880154	255,0,0	2	1,1	0,746
chr10	25465250	25509981	10:25465251-25509981_brain_all	0	.	25465250	25509981	255,0,0	2	1,1	0,44730
chr10	25755647	25839905	10:25755648-25839905_brain_all	0	.	25755647	25839905	255,0,0	2	1,1	0,84257
chr10	25840013	25861578	10:25840014-25861578_brain_all	0	.	25840013	25861578	255,0,0	2	1,1	0,21564
chr10	25861815	25877936	10:25861816-25877936_brain_all	0	.	25861815	25877936	255,0,0	2	1,1	0,16120
chr10	25878073	25883221	10:25878074-25883221_brain_all	0	.	25878073	25883221	255,0,0	2	1,1	0,5147
chr10	25883325	25885572	10:25883326-25885572_brain_all	0	.	25883325	25885572	255,0,0	2	1,1	0,2246
chr10	25885717	25886701	10:25885718-25886701_brain_all	0	.	25885717	25886701	255,0,0	2	1,1	0,983
chr10	26506919	26507972	10:26506920-26507972_brain_all	0	.	26506919	26507972	255,0,0	2	1,1	0,1052
chr10	26508204	26512816	10:26508205-26512816_brain_all	0	.	26508204	26512816	255,0,0	2	1,1	0,4611
chr10	26512905	26513468	10:26512906-26513468_brain_all	0	.	26512905	26513468	255,0,0	2	1,1	0,562
chr10	26513579	26518591	10:26513580-26518591_brain_all	0	.	26513579	26518591	255,0,0	2	1,1	0,5011
chr10	26518705	26534850	10:26518706-26534850_brain_all	0	.	26518705	26534850	255,0,0	2	1,1	0,16144
chr10	26558101	26559569	10:26558102-26559569_brain_all	0	.	26558101	26559569	255,0,0	2	1,1	0,1467
chr10	26559684	26562565	10:26559685-26562565_brain_all	0	.	26559684	26562565	255,0,0	2	1,1	0,2880
chr10	26562628	26569938	10:26562629-26569938_brain_all	0	.	26562628	26569938	255,0,0	2	1,1	0,7309
chr10	26570015	26575274	10:26570016-26575274_brain_all	0	.	26570015	26575274	255,0,0	2	1,1	0,5258
chr10	26575422	26581394	10:26575423-26581394_brain_all	0	.	26575422	26581394	255,0,0	2	1,1	0,5971
chr10	26581500	26581831	10:26581501-26581831_brain_all	0	.	26581500	26581831	255,0,0	2	1,1	0,330
chr10	26581919	26589717	10:26581920-26589717_brain_all	0	.	26581919	26589717	255,0,0	2	1,1	0,7797
chr10	38246473	38256845	10:38246474-38256845_brain_all	0	.	38246473	38256845	255,0,0	2	1,1	0,10371
chr10	43695215	43695630	10:43695216-43695630_brain_all	0	.	43695215	43695630	255,0,0	2	1,1	0,414
chr10	43698867	43701367	10:43698868-43701367_brain_all	0	.	43698867	43701367	255,0,0	2	1,1	0,2499
chr10	46951782	46966479	10:46951783-46966479_brain_all	0	.	46951782	46966479	255,0,0	2	1,1	0,14696
chr10	49409426	49414791	10:49409427-49414791_brain_all	0	.	49409426	49414791	255,0,0	2	1,1	0,5364
chr10	60998464	60998655	10:60998465-60998655_brain_all	0	.	60998464	60998655	255,0,0	2	1,1	0,190
chr10	61115702	61120786	10:61115703-61120786_brain_all	0	.	61115702	61120786	255,0,0	2	1,1	0,5083
chr10	61121331	61122159	10:61121332-61122159_brain_all	0	.	61121331	61122159	255,0,0	2	1,1	0,827
chr10	61827766	61829736	10:61827767-61829736_brain_all	0	.	61827766	61829736	255,0,0	2	1,1	0,1969
chr10	61827766	61833630	10:61827767-61833630_brain_all	0	.	61827766	61833630	255,0,0	2	1,1	0,5863
chr10	61836211	61840295	10:61836212-61840295_brain_all	0	.	61836211	61840295	255,0,0	2	1,1	0,4083
chr10	61840375	61841908	10:61840376-61841908_brain_all	0	.	61840375	61841908	255,0,0	2	1,1	0,1532
chr10	61865816	61867946	10:61865817-61867946_brain_all	0	.	61865816	61867946	255,0,0	2	1,1	0,2129
chr10	61868043	61868588	10:61868044-61868588_brain_all	0	.	61868043	61868588	255,0,0	2	1,1	0,544
chr10	64136694	64148155	10:64136695-64148155_brain_all	0	.	64136694	64148155	255,0,0	2	1,1	0,11460
chr10	64148334	64158499	10:64148335-64158499_brain_all	0	.	64148334	64158499	255,0,0	2	1,1	0,10164
chr10	64158535	64159287	10:64158536-64159287_brain_all	0	.	64158535	64159287	255,0,0	2	1,1	0,751
chr10	70138426	70139181	10:70138427-70139181_brain_all	0	.	70138426	70139181	255,0,0	2	1,1	0,754
chr10	72061263	72100309	10:72061264-72100309_brain_all	0	.	72061263	72100309	255,0,0	2	1,1	0,39045
chr10	75336118	75351036	10:75336119-75351036_brain_all	0	.	75336118	75351036	255,0,0	2	1,1	0,14917
chr10	75585104	75587847	10:75585105-75587847_brain_all	0	.	75585104	75587847	255,0,0	2	1,1	0,2742
chr10	78669853	78673815	10:78669854-78673815_brain_all	0	.	78669853	78673815	255,0,0	2	1,1	0,3961
chr10	80825575	80827145	10:80825576-80827145_brain_all	0	.	80825575	80827145	255,0,0	2	1,1	0,1569
chr10	84625192	84711225	10:84625193-84711225_brain_all	0	.	84625192	84711225	255,0,0	2	1,1	0,86032
chr10	84711326	84718705	10:84711327-84718705_brain_all	0	.	84711326	84718705	255,0,0	2	1,1	0,7378
chr10	84718830	84733544	10:84718831-84733544_brain_all	0	.	84718830	84733544	255,0,0	2	1,1	0,14713
chr10	84738875	84744854	10:84738876-84744854_brain_all	0	.	84738875	84744854	255,0,0	2	1,1	0,5978
chr10	87894235	87898576	10:87894236-87898576_brain_all	0	.	87894235	87898576	255,0,0	2	1,1	0,4340
chr10	91053424	91074300	10:91053425-91074300_brain_all	0	.	91053424	91074300	255,0,0	2	1,1	0,20875
chr10	91095290	91097952	10:91095291-91097952_brain_all	0	.	91095290	91097952	255,0,0	2	1,1	0,2661
chr10	91098091	91102249	10:91098092-91102249_brain_all	0	.	91098091	91102249	255,0,0	2	1,1	0,4157
chr10	91098091	91102368	10:91098092-91102368_brain_all	0	.	91098091	91102368	255,0,0	2	1,1	0,4276
chr10	95549926	95552500	10:95549927-95552500_brain_all	0	.	95549926	95552500	255,0,0	2	1,1	0,2573
chr10	98105873	98108046	10:98105874-98108046_brain_all	0	.	98105873	98108046	255,0,0	2	1,1	0,2172
chr10	98108101	98109464	10:98108102-98109464_brain_all	0	.	98108101	98109464	255,0,0	2	1,1	0,1362
chr10	98109582	98111135	10:98109583-98111135_brain_all	0	.	98109582	98111135	255,0,0	2	1,1	0,1552
chr10	98109582	98118651	10:98109583-98118651_brain_all	0	.	98109582	98118651	255,0,0	2	1,1	0,9068
chr10	98111166	98115012	10:98111167-98115012_brain_all	0	.	98111166	98115012	255,0,0	2	1,1	0,3845
chr10	98111166	98118651	10:98111167-98118651_brain_all	0	.	98111166	98118651	255,0,0	2	1,1	0,7484
chr10	98115046	98118651	10:98115047-98118651_brain_all	0	.	98115046	98118651	255,0,0	2	1,1	0,3604
chr10	98762748	98763825	10:98762749-98763825_brain_all	0	.	98762748	98763825	255,0,0	2	1,1	0,1076
chr10	98763978	98764450	10:98763979-98764450_brain_all	0	.	98763978	98764450	255,0,0	2	1,1	0,471
chr10	98766476	98770750	10:98766477-98770750_brain_all	0	.	98766476	98770750	255,0,0	2	1,1	0,4273
chr10	98770886	98773498	10:98770887-98773498_brain_all	0	.	98770886	98773498	255,0,0	2	1,1	0,2611
chr10	98773590	98773776	10:98773591-98773776_brain_all	0	.	98773590	98773776	255,0,0	2	1,1	0,185
chr10	98790584	98791363	10:98790585-98791363_brain_all	0	.	98790584	98791363	255,0,0	2	1,1	0,778
chr10	98791433	98794228	10:98791434-98794228_brain_all	0	.	98791433	98794228	255,0,0	2	1,1	0,2794
chr10	98794298	98797455	10:98794299-98797455_brain_all	0	.	98794298	98797455	255,0,0	2	1,1	0,3156
chr10	98803269	98806411	10:98803270-98806411_brain_all	0	.	98803269	98806411	255,0,0	2	1,1	0,3141
chr10	98806553	98806748	10:98806554-98806748_brain_all	0	.	98806553	98806748	255,0,0	2	1,1	0,194
chr10	98806821	98807447	10:98806822-98807447_brain_all	0	.	98806821	98807447	255,0,0	2	1,1	0,625
chr10	98807590	98807730	10:98807591-98807730_brain_all	0	.	98807590	98807730	255,0,0	2	1,1	0,139
chr10	98816220	98816967	10:98816221-98816967_brain_all	0	.	98816220	98816967	255,0,0	2	1,1	0,746
chr10	98817037	98819217	10:98817038-98819217_brain_all	0	.	98817037	98819217	255,0,0	2	1,1	0,2179
chr10	98819287	98819844	10:98819288-98819844_brain_all	0	.	98819287	98819844	255,0,0	2	1,1	0,556
chr10	98823995	98824562	10:98823996-98824562_brain_all	0	.	98823995	98824562	255,0,0	2	1,1	0,566
chr10	98824632	98825772	10:98824633-98825772_brain_all	0	.	98824632	98825772	255,0,0	2	1,1	0,1139
chr10	98917645	98923137	10:98917646-98923137_brain_all	0	.	98917645	98923137	255,0,0	2	1,1	0,5491
chr10	98923207	98924576	10:98923208-98924576_brain_all	0	.	98923207	98924576	255,0,0	2	1,1	0,1368
chr10	99511218	99512614	10:99511219-99512614_brain_all	0	.	99511218	99512614	255,0,0	2	1,1	0,1395
chr10	99512633	99512795	10:99512634-99512795_brain_all	0	.	99512633	99512795	255,0,0	2	1,1	0,161
chr10	99623838	99623925	10:99623839-99623925_brain_all	0	.	99623838	99623925	255,0,0	2	1,1	0,86
chr10	99639557	99640006	10:99639558-99640006_brain_all	0	.	99639557	99640006	255,0,0	2	1,1	0,448
chr10	102781701	102781966	10:102781702-102781966_brain_all	0	.	102781701	102781966	255,0,0	2	1,1	0,264
chr10	102782141	102783193	10:102782142-102783193_brain_all	0	.	102782141	102783193	255,0,0	2	1,1	0,1051
chr10	104167022	104170615	10:104167023-104170615_brain_all	0	.	104167022	104170615	255,0,0	2	1,1	0,3592
chr10	104170703	104170815	10:104170704-104170815_brain_all	0	.	104170703	104170815	255,0,0	2	1,1	0,111
chr10	104171575	104171904	10:104171576-104171904_brain_all	0	.	104171575	104171904	255,0,0	2	1,1	0,328
chr10	104171983	104172138	10:104171984-104172138_brain_all	0	.	104171983	104172138	255,0,0	2	1,1	0,154
chr10	104175875	104176142	10:104175876-104176142_brain_all	0	.	104175875	104176142	255,0,0	2	1,1	0,266
chr10	106865272	106899155	10:106865273-106899155_brain_all	0	.	106865272	106899155	255,0,0	2	1,1	0,33882
chr10	106899243	106907375	10:106899244-106907375_brain_all	0	.	106899243	106907375	255,0,0	2	1,1	0,8131
chr10	106918751	106924061	10:106918752-106924061_brain_all	0	.	106918751	106924061	255,0,0	2	1,1	0,5309
chr10	106927106	106937824	10:106927107-106937824_brain_all	0	.	106927106	106937824	255,0,0	2	1,1	0,10717
chr10	106959873	106960878	10:106959874-106960878_brain_all	0	.	106959873	106960878	255,0,0	2	1,1	0,1004
chr10	106971007	106974200	10:106971008-106974200_brain_all	0	.	106971007	106974200	255,0,0	2	1,1	0,3192
chr10	106976879	106982874	10:106976880-106982874_brain_all	0	.	106976879	106982874	255,0,0	2	1,1	0,5994
chr10	106983006	107005300	10:106983007-107005300_brain_all	0	.	106983006	107005300	255,0,0	2	1,1	0,22293
chr10	107005422	107006977	10:107005423-107006977_brain_all	0	.	107005422	107006977	255,0,0	2	1,1	0,1554
chr10	107015558	107016577	10:107015559-107016577_brain_all	0	.	107015558	107016577	255,0,0	2	1,1	0,1018
chr10	107016681	107022089	10:107016682-107022089_brain_all	0	.	107016681	107022089	255,0,0	2	1,1	0,5407
chr10	117001513	117024670	10:117001514-117024670_brain_all	0	.	117001513	117024670	255,0,0	2	1,1	0,23156
chr10	117027920	117040865	10:117027921-117040865_brain_all	0	.	117027920	117040865	255,0,0	2	1,1	0,12944
chr10	117185811	117221451	10:117185812-117221451_brain_all	0	.	117185811	117221451	255,0,0	2	1,1	0,35639
chr10	117228838	117278773	10:117228839-117278773_brain_all	0	.	117228838	117278773	255,0,0	2	1,1	0,49934
chr10	117278833	117308968	10:117278834-117308968_brain_all	0	.	117278833	117308968	255,0,0	2	1,1	0,30134
chr10	117607501	117704169	10:117607502-117704169_brain_all	0	.	117607501	117704169	255,0,0	2	1,1	0,96667
chr10	118646076	118671301	10:118646077-118671301_brain_all	0	.	118646076	118671301	255,0,0	2	1,1	0,25224
chr10	123310972	123353223	10:123310973-123353223_brain_all	0	.	123310972	123353223	255,0,0	2	1,1	0,42250
chr10	126294083	126301833	10:126294084-126301833_brain_all	0	.	126294083	126301833	255,0,0	2	1,1	0,7749
chr10	128114470	128114560	10:128114471-128114560_brain_all	0	.	128114470	128114560	255,0,0	2	1,1	0,89
chr10	128114658	128118356	10:128114659-128118356_brain_all	0	.	128114658	128118356	255,0,0	2	1,1	0,3697
chr10	128193653	128202417	10:128193654-128202417_brain_all	0	.	128193653	128202417	255,0,0	2	1,1	0,8763
chr10	128351667	128358810	10:128351668-128358810_brain_all	0	.	128351667	128358810	255,0,0	2	1,1	0,7142
chr10	133918446	133930581	10:133918447-133930581_brain_all	0	.	133918446	133930581	255,0,0	2	1,1	0,12134
chr10	133950653	133950758	10:133950654-133950758_brain_all	0	.	133950653	133950758	255,0,0	2	1,1	0,104
chr10	133958693	133959022	10:133958694-133959022_brain_all	0	.	133958693	133959022	255,0,0	2	1,1	0,328
chr10	133961553	133962916	10:133961554-133962916_brain_all	0	.	133961553	133962916	255,0,0	2	1,1	0,1362
chr10	133963013	133963486	10:133963014-133963486_brain_all	0	.	133963013	133963486	255,0,0	2	1,1	0,472
chr10	133963538	133966462	10:133963539-133966462_brain_all	0	.	133963538	133966462	255,0,0	2	1,1	0,2923
chr10	133966526	133967263	10:133966527-133967263_brain_all	0	.	133966526	133967263	255,0,0	2	1,1	0,736
chr10	133967330	133967417	10:133967331-133967417_brain_all	0	.	133967330	133967417	255,0,0	2	1,1	0,86
chr10	133967493	133976713	10:133967494-133976713_brain_all	0	.	133967493	133976713	255,0,0	2	1,1	0,9219
chr10	133978238	133980487	10:133978239-133980487_brain_all	0	.	133978238	133980487	255,0,0	2	1,1	0,2248
chr10	133980558	133981457	10:133980559-133981457_brain_all	0	.	133980558	133981457	255,0,0	2	1,1	0,898
chr10	134596952	134598066	10:134596953-134598066_brain_all	0	.	134596952	134598066	255,0,0	2	1,1	0,1113
chr10	134598673	134598784	10:134598674-134598784_brain_all	0	.	134598673	134598784	255,0,0	2	1,1	0,110
chr10	134910604	134912144	10:134910605-134912144_brain_all	0	.	134910604	134912144	255,0,0	2	1,1	0,1539
chr10	134940834	134941833	10:134940835-134941833_brain_all	0	.	134940834	134941833	255,0,0	2	1,1	0,998
chr10	134974072	134980885	10:134974073-134980885_brain_all	0	.	134974072	134980885	255,0,0	2	1,1	0,6812
chr11	250864	251820	11:250865-251820_brain_all	0	.	250864	251820	255,0,0	2	1,1	0,955
chr11	788657	790030	11:788658-790030_brain_all	0	.	788657	790030	255,0,0	2	1,1	0,1372
chr11	1457363	1459536	11:1457364-1459536_brain_all	0	.	1457363	1459536	255,0,0	2	1,1	0,2172
chr11	1459620	1462018	11:1459621-1462018_brain_all	0	.	1459620	1462018	255,0,0	2	1,1	0,2397
chr11	1463835	1464336	11:1463836-1464336_brain_all	0	.	1463835	1464336	255,0,0	2	1,1	0,500
chr11	1464368	1464565	11:1464369-1464565_brain_all	0	.	1464368	1464565	255,0,0	2	1,1	0,196
chr11	1464632	1464719	11:1464633-1464719_brain_all	0	.	1464632	1464719	255,0,0	2	1,1	0,86
chr11	1464864	1466201	11:1464865-1466201_brain_all	0	.	1464864	1466201	255,0,0	2	1,1	0,1336
chr11	1466231	1466524	11:1466232-1466524_brain_all	0	.	1466231	1466524	255,0,0	2	1,1	0,292
chr11	1466687	1466801	11:1466688-1466801_brain_all	0	.	1466687	1466801	255,0,0	2	1,1	0,113
chr11	1467136	1469028	11:1467137-1469028_brain_all	0	.	1467136	1469028	255,0,0	2	1,1	0,1891
chr11	1467136	1471006	11:1467137-1471006_brain_all	0	.	1467136	1471006	255,0,0	2	1,1	0,3869
chr11	1469092	1471006	11:1469093-1471006_brain_all	0	.	1469092	1471006	255,0,0	2	1,1	0,1913
chr11	1477916	1480422	11:1477917-1480422_brain_all	0	.	1477916	1480422	255,0,0	2	1,1	0,2505
chr11	1480468	1481730	11:1480469-1481730_brain_all	0	.	1480468	1481730	255,0,0	2	1,1	0,1261
chr11	1480468	1481778	11:1480469-1481778_brain_all	0	.	1480468	1481778	255,0,0	2	1,1	0,1309
chr11	6291566	6291876	11:6291567-6291876_brain_all	0	.	6291566	6291876	255,0,0	2	1,1	0,309
chr11	6425066	6431857	11:6425067-6431857_brain_all	0	.	6425066	6431857	255,0,0	2	1,1	0,6790
chr11	7441865	7488023	11:7441866-7488023_brain_all	0	.	7441865	7488023	255,0,0	2	1,1	0,46157
chr11	12284181	12285107	11:12284182-12285107_brain_all	0	.	12284181	12285107	255,0,0	2	1,1	0,925
chr11	13443384	13461431	11:13443385-13461431_brain_all	0	.	13443384	13461431	255,0,0	2	1,1	0,18046
chr11	17428334	17428435	11:17428335-17428435_brain_all	0	.	17428334	17428435	255,0,0	2	1,1	0,100
chr11	17428999	17429939	11:17429000-17429939_brain_all	0	.	17428999	17429939	255,0,0	2	1,1	0,939
chr11	17434292	17434941	11:17434293-17434941_brain_all	0	.	17434292	17434941	255,0,0	2	1,1	0,648
chr11	17435024	17436059	11:17435025-17436059_brain_all	0	.	17435024	17436059	255,0,0	2	1,1	0,1034
chr11	17436885	17438477	11:17436886-17438477_brain_all	0	.	17436885	17438477	255,0,0	2	1,1	0,1591
chr11	17438511	17448596	11:17438512-17448596_brain_all	0	.	17438511	17448596	255,0,0	2	1,1	0,10084
chr11	17483371	17484985	11:17483372-17484985_brain_all	0	.	17483371	17484985	255,0,0	2	1,1	0,1613
chr11	17485150	17491648	11:17485151-17491648_brain_all	0	.	17485150	17491648	255,0,0	2	1,1	0,6497
chr11	17523526	17538002	11:17523527-17538002_brain_all	0	.	17523526	17538002	255,0,0	2	1,1	0,14475
chr11	17758118	17793212	11:17758119-17793212_brain_all	0	.	17758118	17793212	255,0,0	2	1,1	0,35093
chr11	17794144	17801003	11:17794145-17801003_brain_all	0	.	17794144	17801003	255,0,0	2	1,1	0,6858
chr11	17801190	17803217	11:17801191-17803217_brain_all	0	.	17801190	17803217	255,0,0	2	1,1	0,2026
chr11	18750573	18751000	11:18750574-18751000_brain_all	0	.	18750573	18751000	255,0,0	2	1,1	0,426
chr11	18754918	18755103	11:18754919-18755103_brain_all	0	.	18754918	18755103	255,0,0	2	1,1	0,184
chr11	18762338	18763809	11:18762339-18763809_brain_all	0	.	18762338	18763809	255,0,0	2	1,1	0,1470
chr11	18765745	18787354	11:18765746-18787354_brain_all	0	.	18765745	18787354	255,0,0	2	1,1	0,21608
chr11	18787429	18793486	11:18787430-18793486_brain_all	0	.	18787429	18793486	255,0,0	2	1,1	0,6056
chr11	20948987	20949923	11:20948988-20949923_brain_all	0	.	20948987	20949923	255,0,0	2	1,1	0,935
chr11	22360164	22363074	11:22360165-22363074_brain_all	0	.	22360164	22363074	255,0,0	2	1,1	0,2909
chr11	22363325	22364793	11:22363326-22364793_brain_all	0	.	22363325	22364793	255,0,0	2	1,1	0,1467
chr11	22381072	22382443	11:22381073-22382443_brain_all	0	.	22381072	22382443	255,0,0	2	1,1	0,1370
chr11	22382529	22384285	11:22382530-22384285_brain_all	0	.	22382529	22384285	255,0,0	2	1,1	0,1755
chr11	22387234	22391585	11:22387235-22391585_brain_all	0	.	22387234	22391585	255,0,0	2	1,1	0,4350
chr11	22391733	22396301	11:22391734-22396301_brain_all	0	.	22391733	22396301	255,0,0	2	1,1	0,4567
chr11	22396432	22397528	11:22396433-22397528_brain_all	0	.	22396432	22397528	255,0,0	2	1,1	0,1095
chr11	22397637	22398091	11:22397638-22398091_brain_all	0	.	22397637	22398091	255,0,0	2	1,1	0,453
chr11	22398217	22398951	11:22398218-22398951_brain_all	0	.	22398217	22398951	255,0,0	2	1,1	0,733
chr11	24750831	24753664	11:24750832-24753664_brain_all	0	.	24750831	24753664	255,0,0	2	1,1	0,2832
chr11	24759847	24784792	11:24759848-24784792_brain_all	0	.	24759847	24784792	255,0,0	2	1,1	0,24944
chr11	24927598	24936022	11:24927599-24936022_brain_all	0	.	24927598	24936022	255,0,0	2	1,1	0,8423
chr11	24936083	24998137	11:24936084-24998137_brain_all	0	.	24936083	24998137	255,0,0	2	1,1	0,62053
chr11	24998210	25004672	11:24998211-25004672_brain_all	0	.	24998210	25004672	255,0,0	2	1,1	0,6461
chr11	25098951	25100100	11:25098952-25100100_brain_all	0	.	25098951	25100100	255,0,0	2	1,1	0,1148
chr11	26620544	26621097	11:26620545-26621097_brain_all	0	.	26620544	26621097	255,0,0	2	1,1	0,552
chr11	26656616	26660691	11:26656617-26660691_brain_all	0	.	26656616	26660691	255,0,0	2	1,1	0,4074
chr11	26669402	26677672	11:26669403-26677672_brain_all	0	.	26669402	26677672	255,0,0	2	1,1	0,8269
chr11	27561662	27661392	11:27561663-27661392_brain_all	0	.	27561662	27661392	255,0,0	2	1,1	0,99729
chr11	27661551	27679785	11:27661552-27679785_brain_all	0	.	27661551	27679785	255,0,0	2	1,1	0,18233
chr11	27661551	27680718	11:27661552-27680718_brain_all	0	.	27661551	27680718	255,0,0	2	1,1	0,19166
chr11	31811566	31812258	11:31811567-31812258_brain_all	0	.	31811566	31812258	255,0,0	2	1,1	0,691
chr11	31812407	31814986	11:31812408-31814986_brain_all	0	.	31812407	31814986	255,0,0	2	1,1	0,2578
chr11	31815100	31815200	11:31815101-31815200_brain_all	0	.	31815100	31815200	255,0,0	2	1,1	0,99
chr11	31823323	31823419	11:31823324-31823419_brain_all	0	.	31823323	31823419	255,0,0	2	1,1	0,95
chr11	31823323	31824252	11:31823324-31824252_brain_all	0	.	31823323	31824252	255,0,0	2	1,1	0,928
chr11	31824381	31827950	11:31824382-31827950_brain_all	0	.	31824381	31827950	255,0,0	2	1,1	0,3568
chr11	31828009	31828397	11:31828010-31828397_brain_all	0	.	31828009	31828397	255,0,0	2	1,1	0,387
chr11	31828472	31832376	11:31828473-31832376_brain_all	0	.	31828472	31832376	255,0,0	2	1,1	0,3903
chr11	33569424	33572586	11:33569425-33572586_brain_all	0	.	33569424	33572586	255,0,0	2	1,1	0,3161
chr11	33573786	33581295	11:33573787-33581295_brain_all	0	.	33573786	33581295	255,0,0	2	1,1	0,7508
chr11	33581456	33583222	11:33581457-33583222_brain_all	0	.	33581456	33583222	255,0,0	2	1,1	0,1765
chr11	33583280	33589622	11:33583281-33589622_brain_all	0	.	33583280	33589622	255,0,0	2	1,1	0,6341
chr11	33596418	33604884	11:33596419-33604884_brain_all	0	.	33596418	33604884	255,0,0	2	1,1	0,8465
chr11	33620492	33628187	11:33620493-33628187_brain_all	0	.	33620492	33628187	255,0,0	2	1,1	0,7694
chr11	33628367	33631295	11:33628368-33631295_brain_all	0	.	33628367	33631295	255,0,0	2	1,1	0,2927
chr11	33631511	33640079	11:33631512-33640079_brain_all	0	.	33631511	33640079	255,0,0	2	1,1	0,8567
chr11	33640207	33667232	11:33640208-33667232_brain_all	0	.	33640207	33667232	255,0,0	2	1,1	0,27024
chr11	33677654	33680296	11:33677655-33680296_brain_all	0	.	33677654	33680296	255,0,0	2	1,1	0,2641
chr11	33680443	33682409	11:33680444-33682409_brain_all	0	.	33680443	33682409	255,0,0	2	1,1	0,1965
chr11	35308497	35323066	11:35308498-35323066_brain_all	0	.	35308497	35323066	255,0,0	2	1,1	0,14568
chr11	40137883	40162036	11:40137884-40162036_brain_all	0	.	40137883	40162036	255,0,0	2	1,1	0,24152
chr11	46911083	46911495	11:46911084-46911495_brain_all	0	.	46911083	46911495	255,0,0	2	1,1	0,411
chr11	46916369	46916717	11:46916370-46916717_brain_all	0	.	46916369	46916717	255,0,0	2	1,1	0,347
chr11	46921928	46924334	11:46921929-46924334_brain_all	0	.	46921928	46924334	255,0,0	2	1,1	0,2405
chr11	46924479	46939879	11:46924480-46939879_brain_all	0	.	46924479	46939879	255,0,0	2	1,1	0,15399
chr11	49204793	49208196	11:49204794-49208196_brain_all	0	.	49204793	49208196	255,0,0	2	1,1	0,3402
chr11	49830186	49831294	11:49830187-49831294_brain_all	0	.	49830186	49831294	255,0,0	2	1,1	0,1107
chr11	57414266	57414440	11:57414267-57414440_brain_all	0	.	57414266	57414440	255,0,0	2	1,1	0,173
chr11	61300595	61305616	11:61300596-61305616_brain_all	0	.	61300595	61305616	255,0,0	2	1,1	0,5020
chr11	61305737	61309683	11:61305738-61309683_brain_all	0	.	61305737	61309683	255,0,0	2	1,1	0,3945
chr11	61323678	61348262	11:61323679-61348262_brain_all	0	.	61323678	61348262	255,0,0	2	1,1	0,24583
chr11	61487721	61488151	11:61487722-61488151_brain_all	0	.	61487721	61488151	255,0,0	2	1,1	0,429
chr11	61493553	61495625	11:61493554-61495625_brain_all	0	.	61493553	61495625	255,0,0	2	1,1	0,2071
chr11	61503115	61503211	11:61503116-61503211_brain_all	0	.	61503115	61503211	255,0,0	2	1,1	0,95
chr11	61507132	61507935	11:61507133-61507935_brain_all	0	.	61507132	61507935	255,0,0	2	1,1	0,802
chr11	61508063	61508634	11:61508064-61508634_brain_all	0	.	61508063	61508634	255,0,0	2	1,1	0,570
chr11	61533692	61536732	11:61533693-61536732_brain_all	0	.	61533692	61536732	255,0,0	2	1,1	0,3039
chr11	61547761	61548184	11:61547762-61548184_brain_all	0	.	61547761	61548184	255,0,0	2	1,1	0,422
chr11	61548263	61548429	11:61548264-61548429_brain_all	0	.	61548263	61548429	255,0,0	2	1,1	0,165
chr11	61548263	61548432	11:61548264-61548432_brain_all	0	.	61548263	61548432	255,0,0	2	1,1	0,168
chr11	61717898	61719243	11:61717899-61719243_brain_all	0	.	61717898	61719243	255,0,0	2	1,1	0,1344
chr11	63472378	63486174	11:63472379-63486174_brain_all	0	.	63472378	63486174	255,0,0	2	1,1	0,13795
chr11	64374971	64387766	11:64374972-64387766_brain_all	0	.	64374971	64387766	255,0,0	2	1,1	0,12794
chr11	64428610	64434722	11:64428611-64434722_brain_all	0	.	64428610	64434722	255,0,0	2	1,1	0,6111
chr11	64435159	64435915	11:64435160-64435915_brain_all	0	.	64435159	64435915	255,0,0	2	1,1	0,755
chr11	65269956	65270592	11:65269957-65270592_brain_all	0	.	65269956	65270592	255,0,0	2	1,1	0,635
chr11	65601571	65616949	11:65601572-65616949_brain_all	0	.	65601571	65616949	255,0,0	2	1,1	0,15377
chr11	65617052	65617391	11:65617053-65617391_brain_all	0	.	65617052	65617391	255,0,0	2	1,1	0,338
chr11	65617500	65617621	11:65617501-65617621_brain_all	0	.	65617500	65617621	255,0,0	2	1,1	0,120
chr11	65618024	65618222	11:65618025-65618222_brain_all	0	.	65618024	65618222	255,0,0	2	1,1	0,197
chr11	65618630	65618799	11:65618631-65618799_brain_all	0	.	65618630	65618799	255,0,0	2	1,1	0,168
chr11	65619149	65619936	11:65619150-65619936_brain_all	0	.	65619149	65619936	255,0,0	2	1,1	0,786
chr11	65620021	65620101	11:65620022-65620101_brain_all	0	.	65620021	65620101	255,0,0	2	1,1	0,79
chr11	65620259	65620344	11:65620260-65620344_brain_all	0	.	65620259	65620344	255,0,0	2	1,1	0,84
chr11	66046007	66049730	11:66046008-66049730_brain_all	0	.	66046007	66049730	255,0,0	2	1,1	0,3722
chr11	66049797	66050204	11:66049798-66050204_brain_all	0	.	66049797	66050204	255,0,0	2	1,1	0,406
chr11	66050861	66051041	11:66050862-66051041_brain_all	0	.	66050861	66051041	255,0,0	2	1,1	0,179
chr11	66059558	66061793	11:66059559-66061793_brain_all	0	.	66059558	66061793	255,0,0	2	1,1	0,2234
chr11	66488732	66496212	11:66488733-66496212_brain_all	0	.	66488732	66496212	255,0,0	2	1,1	0,7479
chr11	66802308	66807282	11:66802309-66807282_brain_all	0	.	66802308	66807282	255,0,0	2	1,1	0,4973
chr11	67183672	67184878	11:67183673-67184878_brain_all	0	.	67183672	67184878	255,0,0	2	1,1	0,1205
chr11	67185147	67185902	11:67185148-67185902_brain_all	0	.	67185147	67185902	255,0,0	2	1,1	0,754
chr11	67185990	67186227	11:67185991-67186227_brain_all	0	.	67185990	67186227	255,0,0	2	1,1	0,236
chr11	67186713	67186958	11:67186714-67186958_brain_all	0	.	67186713	67186958	255,0,0	2	1,1	0,244
chr11	67187308	67188080	11:67187309-67188080_brain_all	0	.	67187308	67188080	255,0,0	2	1,1	0,771
chr11	67188689	67189224	11:67188690-67189224_brain_all	0	.	67188689	67189224	255,0,0	2	1,1	0,534
chr11	70194525	70197100	11:70194526-70197100_brain_all	0	.	70194525	70197100	255,0,0	2	1,1	0,2574
chr11	70211540	70212047	11:70211541-70212047_brain_all	0	.	70211540	70212047	255,0,0	2	1,1	0,506
chr11	73364058	73366848	11:73364059-73366848_brain_all	0	.	73364058	73366848	255,0,0	2	1,1	0,2789
chr11	73366951	73371798	11:73366952-73371798_brain_all	0	.	73366951	73371798	255,0,0	2	1,1	0,4846
chr11	73389000	73390699	11:73389001-73390699_brain_all	0	.	73389000	73390699	255,0,0	2	1,1	0,1698
chr11	73589863	73598085	11:73589864-73598085_brain_all	0	.	73589863	73598085	255,0,0	2	1,1	0,8221
chr11	73598501	73600217	11:73598502-73600217_brain_all	0	.	73598501	73600217	255,0,0	2	1,1	0,1715
chr11	74085626	74109096	11:74085627-74109096_brain_all	0	.	74085626	74109096	255,0,0	2	1,1	0,23469
chr11	83183819	83194296	11:83183820-83194296_brain_all	0	.	83183819	83194296	255,0,0	2	1,1	0,10476
chr11	83194340	83243751	11:83194341-83243751_brain_all	0	.	83194340	83243751	255,0,0	2	1,1	0,49410
chr11	83252900	83344254	11:83252901-83344254_brain_all	0	.	83252900	83344254	255,0,0	2	1,1	0,91353
chr11	83497834	83544657	11:83497835-83544657_brain_all	0	.	83497834	83544657	255,0,0	2	1,1	0,46822
chr11	83585530	83641371	11:83585531-83641371_brain_all	0	.	83585530	83641371	255,0,0	2	1,1	0,55840
chr11	83641525	83673928	11:83641526-83673928_brain_all	0	.	83641525	83673928	255,0,0	2	1,1	0,32402
chr11	83674065	83676367	11:83674066-83676367_brain_all	0	.	83674065	83676367	255,0,0	2	1,1	0,2301
chr11	83810089	83874504	11:83810090-83874504_brain_all	0	.	83810089	83874504	255,0,0	2	1,1	0,64414
chr11	83874553	83962281	11:83874554-83962281_brain_all	0	.	83874553	83962281	255,0,0	2	1,1	0,87727
chr11	83962333	84027868	11:83962334-84027868_brain_all	0	.	83962333	84027868	255,0,0	2	1,1	0,65534
chr11	88301159	88323769	11:88301160-88323769_brain_all	0	.	88301159	88323769	255,0,0	2	1,1	0,22609
chr11	88323894	88330352	11:88323895-88330352_brain_all	0	.	88323894	88330352	255,0,0	2	1,1	0,6457
chr11	88330519	88337886	11:88330520-88337886_brain_all	0	.	88330519	88337886	255,0,0	2	1,1	0,7366
chr11	88338131	88386336	11:88338132-88386336_brain_all	0	.	88338131	88386336	255,0,0	2	1,1	0,48204
chr11	92538514	92539528	11:92538515-92539528_brain_all	0	.	92538514	92539528	255,0,0	2	1,1	0,1013
chr11	100168426	100169894	11:100168427-100169894_brain_all	0	.	100168426	100169894	255,0,0	2	1,1	0,1467
chr11	100179199	100211195	11:100179200-100211195_brain_all	0	.	100179199	100211195	255,0,0	2	1,1	0,31995
chr11	105481811	105483003	11:105481812-105483003_brain_all	0	.	105481811	105483003	255,0,0	2	1,1	0,1191
chr11	105774706	105775923	11:105774707-105775923_brain_all	0	.	105774706	105775923	255,0,0	2	1,1	0,1216
chr11	105781270	105782602	11:105781271-105782602_brain_all	0	.	105781270	105782602	255,0,0	2	1,1	0,1331
chr11	105781270	105789438	11:105781271-105789438_brain_all	0	.	105781270	105789438	255,0,0	2	1,1	0,8167
chr11	105789643	105795125	11:105789644-105795125_brain_all	0	.	105789643	105795125	255,0,0	2	1,1	0,5481
chr11	105797664	105804448	11:105797665-105804448_brain_all	0	.	105797664	105804448	255,0,0	2	1,1	0,6783
chr11	105804694	105842641	11:105804695-105842641_brain_all	0	.	105804694	105842641	255,0,0	2	1,1	0,37946
chr11	105836787	105845037	11:105836788-105845037_brain_all	0	.	105836787	105845037	255,0,0	2	1,1	0,8249
chr11	105842754	105845037	11:105842755-105845037_brain_all	0	.	105842754	105845037	255,0,0	2	1,1	0,2282
chr11	107462134	107488831	11:107462135-107488831_brain_all	0	.	107462134	107488831	255,0,0	2	1,1	0,26696
chr11	107501287	107501426	11:107501288-107501426_brain_all	0	.	107501287	107501426	255,0,0	2	1,1	0,138
chr11	107502402	107506362	11:107502403-107506362_brain_all	0	.	107502402	107506362	255,0,0	2	1,1	0,3959
chr11	107506490	107518194	11:107506491-107518194_brain_all	0	.	107506490	107518194	255,0,0	2	1,1	0,11703
chr11	107521128	107521611	11:107521129-107521611_brain_all	0	.	107521128	107521611	255,0,0	2	1,1	0,482
chr11	107521128	107524898	11:107521129-107524898_brain_all	0	.	107521128	107524898	255,0,0	2	1,1	0,3769
chr11	107521633	107524898	11:107521634-107524898_brain_all	0	.	107521633	107524898	255,0,0	2	1,1	0,3264
chr11	107524947	107526659	11:107524948-107526659_brain_all	0	.	107524947	107526659	255,0,0	2	1,1	0,1711
chr11	107526791	107535751	11:107526792-107535751_brain_all	0	.	107526791	107535751	255,0,0	2	1,1	0,8959
chr11	110070402	110102598	11:110070403-110102598_brain_all	0	.	110070402	110102598	255,0,0	2	1,1	0,32195
chr11	113144469	113145989	11:113144470-113145989_brain_all	0	.	113144469	113145989	255,0,0	2	1,1	0,1519
chr11	115049494	115085328	11:115049495-115085328_brain_all	0	.	115049494	115085328	255,0,0	2	1,1	0,35833
chr11	115061660	115069126	11:115061661-115069126_brain_all	0	.	115061660	115069126	255,0,0	2	1,1	0,7465
chr11	116715965	116717099	11:116715966-116717099_brain_all	0	.	116715965	116717099	255,0,0	2	1,1	0,1133
chr11	117306514	117307838	11:117306515-117307838_brain_all	0	.	117306514	117307838	255,0,0	2	1,1	0,1323
chr11	117308124	117308611	11:117308125-117308611_brain_all	0	.	117308124	117308611	255,0,0	2	1,1	0,486
chr11	117309698	117309982	11:117309699-117309982_brain_all	0	.	117309698	117309982	255,0,0	2	1,1	0,283
chr11	117335897	117340626	11:117335898-117340626_brain_all	0	.	117335897	117340626	255,0,0	2	1,1	0,4728
chr11	117340695	117342584	11:117340696-117342584_brain_all	0	.	117340695	117342584	255,0,0	2	1,1	0,1888
chr11	117342750	117351158	11:117342751-117351158_brain_all	0	.	117342750	117351158	255,0,0	2	1,1	0,8407
chr11	117351285	117351889	11:117351286-117351889_brain_all	0	.	117351285	117351889	255,0,0	2	1,1	0,603
chr11	117376446	117387182	11:117376447-117387182_brain_all	0	.	117376446	117387182	255,0,0	2	1,1	0,10735
chr11	117387453	117389181	11:117387454-117389181_brain_all	0	.	117387453	117389181	255,0,0	2	1,1	0,1727
chr11	118012050	118014702	11:118012051-118014702_brain_all	0	.	118012050	118014702	255,0,0	2	1,1	0,2651
chr11	118037800	118038800	11:118037801-118038800_brain_all	0	.	118037800	118038800	255,0,0	2	1,1	0,999
chr11	118039009	118039300	11:118039010-118039300_brain_all	0	.	118039009	118039300	255,0,0	2	1,1	0,290
chr11	118478413	118484009	11:118478414-118484009_brain_all	0	.	118478413	118484009	255,0,0	2	1,1	0,5595
chr11	118526601	118527393	11:118526602-118527393_brain_all	0	.	118526601	118527393	255,0,0	2	1,1	0,791
chr11	119024852	119024970	11:119024853-119024970_brain_all	0	.	119024852	119024970	255,0,0	2	1,1	0,117
chr11	119025284	119025480	11:119025285-119025480_brain_all	0	.	119025284	119025480	255,0,0	2	1,1	0,195
chr11	119027387	119027582	11:119027388-119027582_brain_all	0	.	119027387	119027582	255,0,0	2	1,1	0,194
chr11	119029041	119029267	11:119029042-119029267_brain_all	0	.	119029041	119029267	255,0,0	2	1,1	0,225
chr11	119031094	119031248	11:119031095-119031248_brain_all	0	.	119031094	119031248	255,0,0	2	1,1	0,153
chr11	120745951	120769241	11:120745952-120769241_brain_all	0	.	120745951	120769241	255,0,0	2	1,1	0,23289
chr11	121908950	121934888	11:121908951-121934888_brain_all	0	.	121908950	121934888	255,0,0	2	1,1	0,25937
chr11	123513378	123516295	11:123513379-123516295_brain_all	0	.	123513378	123516295	255,0,0	2	1,1	0,2916
chr11	124615484	124615858	11:124615485-124615858_brain_all	0	.	124615484	124615858	255,0,0	2	1,1	0,373
chr11	124792353	124792485	11:124792354-124792485_brain_all	0	.	124792353	124792485	255,0,0	2	1,1	0,131
chr11	124792734	124793236	11:124792735-124793236_brain_all	0	.	124792734	124793236	255,0,0	2	1,1	0,501
chr11	125359717	125365284	11:125359718-125365284_brain_all	0	.	125359717	125365284	255,0,0	2	1,1	0,5566
chr11	125453215	125453416	11:125453216-125453416_brain_all	0	.	125453215	125453416	255,0,0	2	1,1	0,200
chr11	126295618	126299074	11:126295619-126299074_brain_all	0	.	126295618	126299074	255,0,0	2	1,1	0,3455
chr11	126299182	126301314	11:126299183-126301314_brain_all	0	.	126299182	126301314	255,0,0	2	1,1	0,2131
chr11	126301420	126305163	11:126301421-126305163_brain_all	0	.	126301420	126305163	255,0,0	2	1,1	0,3742
chr11	126306903	126310344	11:126306904-126310344_brain_all	0	.	126306903	126310344	255,0,0	2	1,1	0,3440
chr11	126310443	126314874	11:126310444-126314874_brain_all	0	.	126310443	126314874	255,0,0	2	1,1	0,4430
chr11	126314999	126316654	11:126315000-126316654_brain_all	0	.	126314999	126316654	255,0,0	2	1,1	0,1654
chr11	126326348	126333052	11:126326349-126333052_brain_all	0	.	126326348	126333052	255,0,0	2	1,1	0,6703
chr11	126391358	126396433	11:126391359-126396433_brain_all	0	.	126391358	126396433	255,0,0	2	1,1	0,5074
chr11	126396581	126432730	11:126396582-126432730_brain_all	0	.	126396581	126432730	255,0,0	2	1,1	0,36148
chr11	128868362	128893754	11:128868363-128893754_brain_all	0	.	128868362	128893754	255,0,0	2	1,1	0,25391
chr11	131532308	131533060	11:131532309-131533060_brain_all	0	.	131532308	131533060	255,0,0	2	1,1	0,751
chr11	132184596	132204940	11:132184597-132204940_brain_all	0	.	132184596	132204940	255,0,0	2	1,1	0,20343
chr11	132306130	132306553	11:132306131-132306553_brain_all	0	.	132306130	132306553	255,0,0	2	1,1	0,422
chr11	132306672	132307116	11:132306673-132307116_brain_all	0	.	132306672	132307116	255,0,0	2	1,1	0,443
chr11	132307252	132398955	11:132307253-132398955_brain_all	0	.	132307252	132398955	255,0,0	2	1,1	0,91702
chr11	134252899	134253574	11:134252900-134253574_brain_all	0	.	134252899	134253574	255,0,0	2	1,1	0,674
chr11	134254081	134257442	11:134254082-134257442_brain_all	0	.	134254081	134257442	255,0,0	2	1,1	0,3360
chr11	134257587	134257721	11:134257588-134257721_brain_all	0	.	134257587	134257721	255,0,0	2	1,1	0,133
chr11	134257587	134257738	11:134257588-134257738_brain_all	0	.	134257587	134257738	255,0,0	2	1,1	0,150
chr11	134257833	134263480	11:134257834-134263480_brain_all	0	.	134257833	134263480	255,0,0	2	1,1	0,5646
chr11	134257833	134281701	11:134257834-134281701_brain_all	0	.	134257833	134281701	255,0,0	2	1,1	0,23867
chr12	280326	280413	12:280327-280413_brain_all	0	.	280326	280413	255,0,0	2	1,1	0,86
chr12	280326	283765	12:280327-283765_brain_all	0	.	280326	283765	255,0,0	2	1,1	0,3438
chr12	675343	772494	12:675344-772494_brain_all	0	.	675343	772494	255,0,0	2	1,1	0,97150
chr12	1009835	1013619	12:1009836-1013619_brain_all	0	.	1009835	1013619	255,0,0	2	1,1	0,3783
chr12	3649956	3659102	12:3649957-3659102_brain_all	0	.	3649956	3659102	255,0,0	2	1,1	0,9145
chr12	3659256	3662817	12:3659257-3662817_brain_all	0	.	3659256	3662817	255,0,0	2	1,1	0,3560
chr12	3662879	3677872	12:3662880-3677872_brain_all	0	.	3662879	3677872	255,0,0	2	1,1	0,14992
chr12	3678013	3678643	12:3678014-3678643_brain_all	0	.	3678013	3678643	255,0,0	2	1,1	0,629
chr12	3678729	3686037	12:3678730-3686037_brain_all	0	.	3678729	3686037	255,0,0	2	1,1	0,7307
chr12	3686151	3692224	12:3686152-3692224_brain_all	0	.	3686151	3692224	255,0,0	2	1,1	0,6072
chr12	3692373	3701397	12:3692374-3701397_brain_all	0	.	3692373	3701397	255,0,0	2	1,1	0,9023
chr12	3701517	3702265	12:3701518-3702265_brain_all	0	.	3701517	3702265	255,0,0	2	1,1	0,747
chr12	4923943	4959904	12:4923944-4959904_brain_all	0	.	4923943	4959904	255,0,0	2	1,1	0,35960
chr12	6804222	6804596	12:6804223-6804596_brain_all	0	.	6804222	6804596	255,0,0	2	1,1	0,373
chr12	6806957	6807211	12:6806958-6807211_brain_all	0	.	6806957	6807211	255,0,0	2	1,1	0,253
chr12	7014413	7014749	12:7014414-7014749_brain_all	0	.	7014413	7014749	255,0,0	2	1,1	0,335
chr12	7023822	7024982	12:7023823-7024982_brain_all	0	.	7023822	7024982	255,0,0	2	1,1	0,1159
chr12	7027325	7030744	12:7027326-7030744_brain_all	0	.	7027325	7030744	255,0,0	2	1,1	0,3418
chr12	9021222	9021731	12:9021223-9021731_brain_all	0	.	9021222	9021731	255,0,0	2	1,1	0,508
chr12	16753801	16762668	12:16753802-16762668_brain_all	0	.	16753801	16762668	255,0,0	2	1,1	0,8866
chr12	19467827	19472955	12:19467828-19472955_brain_all	0	.	19467827	19472955	255,0,0	2	1,1	0,5127
chr12	19472989	19473496	12:19472990-19473496_brain_all	0	.	19472989	19473496	255,0,0	2	1,1	0,506
chr12	20848740	20852486	12:20848741-20852486_brain_all	0	.	20848740	20852486	255,0,0	2	1,1	0,3745
chr12	20852638	20854252	12:20852639-20854252_brain_all	0	.	20852638	20854252	255,0,0	2	1,1	0,1613
chr12	20854392	20858883	12:20854393-20858883_brain_all	0	.	20854392	20858883	255,0,0	2	1,1	0,4490
chr12	20859014	20864320	12:20859015-20864320_brain_all	0	.	20859014	20864320	255,0,0	2	1,1	0,5305
chr12	20864443	20868073	12:20864444-20868073_brain_all	0	.	20864443	20868073	255,0,0	2	1,1	0,3629
chr12	20868218	20870066	12:20868219-20870066_brain_all	0	.	20868218	20870066	255,0,0	2	1,1	0,1847
chr12	20876187	20885843	12:20876188-20885843_brain_all	0	.	20876187	20885843	255,0,0	2	1,1	0,9655
chr12	20886037	20890041	12:20886038-20890041_brain_all	0	.	20886037	20890041	255,0,0	2	1,1	0,4003
chr12	20890205	20893118	12:20890206-20893118_brain_all	0	.	20890205	20893118	255,0,0	2	1,1	0,2912
chr12	20893301	20896239	12:20893302-20896239_brain_all	0	.	20893301	20896239	255,0,0	2	1,1	0,2937
chr12	20896302	20903609	12:20896303-20903609_brain_all	0	.	20896302	20903609	255,0,0	2	1,1	0,7306
chr12	21427519	21428294	12:21427520-21428294_brain_all	0	.	21427519	21428294	255,0,0	2	1,1	0,774
chr12	21454202	21457361	12:21454203-21457361_brain_all	0	.	21454202	21457361	255,0,0	2	1,1	0,3158
chr12	21459921	21467483	12:21459922-21467483_brain_all	0	.	21459921	21467483	255,0,0	2	1,1	0,7561
chr12	21467614	21471716	12:21467615-21471716_brain_all	0	.	21467614	21471716	255,0,0	2	1,1	0,4101
chr12	21471856	21477528	12:21471857-21477528_brain_all	0	.	21471856	21477528	255,0,0	2	1,1	0,5671
chr12	21665309	21668172	12:21665310-21668172_brain_all	0	.	21665309	21668172	255,0,0	2	1,1	0,2862
chr12	21668203	21668603	12:21668204-21668603_brain_all	0	.	21668203	21668603	255,0,0	2	1,1	0,399
chr12	22646270	22655673	12:22646271-22655673_brain_all	0	.	22646270	22655673	255,0,0	2	1,1	0,9402
chr12	22655737	22659645	12:22655738-22659645_brain_all	0	.	22655737	22659645	255,0,0	2	1,1	0,3907
chr12	22672172	22676360	12:22672173-22676360_brain_all	0	.	22672172	22676360	255,0,0	2	1,1	0,4187
chr12	28637097	28702006	12:28637098-28702006_brain_all	0	.	28637097	28702006	255,0,0	2	1,1	0,64908
chr12	32854495	32858759	12:32854496-32858759_brain_all	0	.	32854495	32858759	255,0,0	2	1,1	0,4263
chr12	32858796	32860301	12:32858797-32860301_brain_all	0	.	32858796	32860301	255,0,0	2	1,1	0,1504
chr12	39705354	39709031	12:39705355-39709031_brain_all	0	.	39705354	39709031	255,0,0	2	1,1	0,3676
chr12	41222102	41302159	12:41222103-41302159_brain_all	0	.	41222102	41302159	255,0,0	2	1,1	0,80056
chr12	44191635	44192368	12:44191636-44192368_brain_all	0	.	44191635	44192368	255,0,0	2	1,1	0,732
chr12	45269135	45269290	12:45269136-45269290_brain_all	0	.	45269135	45269290	255,0,0	2	1,1	0,154
chr12	48106404	48107058	12:48106405-48107058_brain_all	0	.	48106404	48107058	255,0,0	2	1,1	0,653
chr12	49460060	49460259	12:49460061-49460259_brain_all	0	.	49460060	49460259	255,0,0	2	1,1	0,198
chr12	49934914	49935413	12:49934915-49935413_brain_all	0	.	49934914	49935413	255,0,0	2	1,1	0,498
chr12	49935546	49936489	12:49935547-49936489_brain_all	0	.	49935546	49936489	255,0,0	2	1,1	0,942
chr12	49936621	49937058	12:49936622-49937058_brain_all	0	.	49936621	49937058	255,0,0	2	1,1	0,436
chr12	49937854	49937958	12:49937855-49937958_brain_all	0	.	49937854	49937958	255,0,0	2	1,1	0,103
chr12	49938164	49942678	12:49938165-49942678_brain_all	0	.	49938164	49942678	255,0,0	2	1,1	0,4513
chr12	49942955	49943224	12:49942956-49943224_brain_all	0	.	49942955	49943224	255,0,0	2	1,1	0,268
chr12	49943422	49943863	12:49943423-49943863_brain_all	0	.	49943422	49943863	255,0,0	2	1,1	0,440
chr12	49944111	49948120	12:49944112-49948120_brain_all	0	.	49944111	49948120	255,0,0	2	1,1	0,4008
chr12	49949733	49950153	12:49949734-49950153_brain_all	0	.	49949733	49950153	255,0,0	2	1,1	0,419
chr12	49951041	49951137	12:49951042-49951137_brain_all	0	.	49951041	49951137	255,0,0	2	1,1	0,95
chr12	50453736	50470996	12:50453737-50470996_brain_all	0	.	50453736	50470996	255,0,0	2	1,1	0,17259
chr12	50471909	50472204	12:50471910-50472204_brain_all	0	.	50471909	50472204	255,0,0	2	1,1	0,294
chr12	50472359	50472707	12:50472360-50472707_brain_all	0	.	50472359	50472707	255,0,0	2	1,1	0,347
chr12	50524476	50526745	12:50524477-50526745_brain_all	0	.	50524476	50526745	255,0,0	2	1,1	0,2268
chr12	50528484	50529216	12:50528485-50529216_brain_all	0	.	50528484	50529216	255,0,0	2	1,1	0,731
chr12	51773667	51776097	12:51773668-51776097_brain_all	0	.	51773667	51776097	255,0,0	2	1,1	0,2429
chr12	51776292	51777245	12:51776293-51777245_brain_all	0	.	51776292	51777245	255,0,0	2	1,1	0,952
chr12	51785271	51834492	12:51785272-51834492_brain_all	0	.	51785271	51834492	255,0,0	2	1,1	0,49220
chr12	51834572	51844426	12:51834573-51844426_brain_all	0	.	51834572	51844426	255,0,0	2	1,1	0,9853
chr12	51851322	51852343	12:51851323-51852343_brain_all	0	.	51851322	51852343	255,0,0	2	1,1	0,1020
chr12	51856239	51857398	12:51856240-51857398_brain_all	0	.	51856239	51857398	255,0,0	2	1,1	0,1158
chr12	51887555	51888729	12:51887556-51888729_brain_all	0	.	51887555	51888729	255,0,0	2	1,1	0,1173
chr12	52056876	52077958	12:52056877-52077958_brain_all	0	.	52056876	52077958	255,0,0	2	1,1	0,21081
chr12	52080240	52080875	12:52080241-52080875_brain_all	0	.	52080240	52080875	255,0,0	2	1,1	0,634
chr12	52082879	52093354	12:52082880-52093354_brain_all	0	.	52082879	52093354	255,0,0	2	1,1	0,10474
chr12	52093574	52094928	12:52093575-52094928_brain_all	0	.	52093574	52094928	255,0,0	2	1,1	0,1353
chr12	52094990	52096557	12:52094991-52096557_brain_all	0	.	52094990	52096557	255,0,0	2	1,1	0,1566
chr12	52096697	52099201	12:52096698-52099201_brain_all	0	.	52096697	52099201	255,0,0	2	1,1	0,2503
chr12	52099406	52100206	12:52099407-52100206_brain_all	0	.	52099406	52100206	255,0,0	2	1,1	0,799
chr12	52139818	52145139	12:52139819-52145139_brain_all	0	.	52139818	52145139	255,0,0	2	1,1	0,5320
chr12	52145376	52156287	12:52145377-52156287_brain_all	0	.	52145376	52156287	255,0,0	2	1,1	0,10910
chr12	52156459	52159455	12:52156460-52159455_brain_all	0	.	52156459	52159455	255,0,0	2	1,1	0,2995
chr12	52159810	52162649	12:52159811-52162649_brain_all	0	.	52159810	52162649	255,0,0	2	1,1	0,2838
chr12	52163118	52163652	12:52163119-52163652_brain_all	0	.	52163118	52163652	255,0,0	2	1,1	0,533
chr12	52163768	52164313	12:52163769-52164313_brain_all	0	.	52163768	52164313	255,0,0	2	1,1	0,544
chr12	52164466	52167973	12:52164467-52167973_brain_all	0	.	52164466	52167973	255,0,0	2	1,1	0,3506
chr12	52168145	52174433	12:52168146-52174433_brain_all	0	.	52168145	52174433	255,0,0	2	1,1	0,6287
chr12	52180609	52182479	12:52180610-52182479_brain_all	0	.	52180609	52182479	255,0,0	2	1,1	0,1869
chr12	52182531	52183065	12:52182532-52183065_brain_all	0	.	52182531	52183065	255,0,0	2	1,1	0,533
chr12	52188424	52200066	12:52188425-52200066_brain_all	0	.	52188424	52200066	255,0,0	2	1,1	0,11641
chr12	54943768	54960758	12:54943769-54960758_brain_all	0	.	54943768	54960758	255,0,0	2	1,1	0,16989
chr12	55361796	55367261	12:55361797-55367261_brain_all	0	.	55361796	55367261	255,0,0	2	1,1	0,5464
chr12	57957475	57957891	12:57957476-57957891_brain_all	0	.	57957475	57957891	255,0,0	2	1,1	0,415
chr12	57958755	57960909	12:57958756-57960909_brain_all	0	.	57958755	57960909	255,0,0	2	1,1	0,2153
chr12	57962849	57963039	12:57962850-57963039_brain_all	0	.	57962849	57963039	255,0,0	2	1,1	0,189
chr12	57963186	57963318	12:57963187-57963318_brain_all	0	.	57963186	57963318	255,0,0	2	1,1	0,131
chr12	57969539	57969870	12:57969540-57969870_brain_all	0	.	57969539	57969870	255,0,0	2	1,1	0,330
chr12	57969933	57970052	12:57969934-57970052_brain_all	0	.	57969933	57970052	255,0,0	2	1,1	0,118
chr12	58008182	58008472	12:58008183-58008472_brain_all	0	.	58008182	58008472	255,0,0	2	1,1	0,289
chr12	58025146	58025698	12:58025147-58025698_brain_all	0	.	58025146	58025698	255,0,0	2	1,1	0,551
chr12	58117740	58117852	12:58117741-58117852_brain_all	0	.	58117740	58117852	255,0,0	2	1,1	0,111
chr12	58121867	58122101	12:58121868-58122101_brain_all	0	.	58121867	58122101	255,0,0	2	1,1	0,233
chr12	58122159	58123422	12:58122160-58123422_brain_all	0	.	58122159	58123422	255,0,0	2	1,1	0,1262
chr12	58129209	58130862	12:58129210-58130862_brain_all	0	.	58129209	58130862	255,0,0	2	1,1	0,1652
chr12	62147526	62148653	12:62147527-62148653_brain_all	0	.	62147526	62148653	255,0,0	2	1,1	0,1126
chr12	71056384	71077907	12:71056385-71077907_brain_all	0	.	71056384	71077907	255,0,0	2	1,1	0,21522
chr12	71078043	71078484	12:71078044-71078484_brain_all	0	.	71078043	71078484	255,0,0	2	1,1	0,440
chr12	71078562	71092045	12:71078563-71092045_brain_all	0	.	71078562	71092045	255,0,0	2	1,1	0,13482
chr12	71148080	71155251	12:71148081-71155251_brain_all	0	.	71148080	71155251	255,0,0	2	1,1	0,7170
chr12	71155405	71158445	12:71155406-71158445_brain_all	0	.	71155405	71158445	255,0,0	2	1,1	0,3039
chr12	74678872	74679640	12:74678873-74679640_brain_all	0	.	74678872	74679640	255,0,0	2	1,1	0,767
chr12	75437020	75441933	12:75437021-75441933_brain_all	0	.	75437020	75441933	255,0,0	2	1,1	0,4912
chr12	75442096	75444170	12:75442097-75444170_brain_all	0	.	75442096	75444170	255,0,0	2	1,1	0,2073
chr12	75443767	75444170	12:75443768-75444170_brain_all	0	.	75443767	75444170	255,0,0	2	1,1	0,402
chr12	78392255	78400199	12:78392256-78400199_brain_all	0	.	78392255	78400199	255,0,0	2	1,1	0,7943
chr12	78443880	78444544	12:78443881-78444544_brain_all	0	.	78443880	78444544	255,0,0	2	1,1	0,663
chr12	78510683	78511807	12:78510684-78511807_brain_all	0	.	78510683	78511807	255,0,0	2	1,1	0,1123
chr12	79679750	79685797	12:79679751-79685797_brain_all	0	.	79679750	79685797	255,0,0	2	1,1	0,6046
chr12	81653438	81657010	12:81653439-81657010_brain_all	0	.	81653438	81657010	255,0,0	2	1,1	0,3571
chr12	81671192	81675036	12:81671193-81675036_brain_all	0	.	81671192	81675036	255,0,0	2	1,1	0,3843
chr12	81675210	81676789	12:81675211-81676789_brain_all	0	.	81675210	81676789	255,0,0	2	1,1	0,1578
chr12	81675228	81676789	12:81675229-81676789_brain_all	0	.	81675228	81676789	255,0,0	2	1,1	0,1560
chr12	81676817	81688614	12:81676818-81688614_brain_all	0	.	81676817	81688614	255,0,0	2	1,1	0,11796
chr12	81678081	81688614	12:81678082-81688614_brain_all	0	.	81678081	81688614	255,0,0	2	1,1	0,10532
chr12	81693160	81719556	12:81693161-81719556_brain_all	0	.	81693160	81719556	255,0,0	2	1,1	0,26395
chr12	81719648	81732959	12:81719649-81732959_brain_all	0	.	81719648	81732959	255,0,0	2	1,1	0,13310
chr12	81760948	81762504	12:81760949-81762504_brain_all	0	.	81760948	81762504	255,0,0	2	1,1	0,1555
chr12	81762972	81763401	12:81762973-81763401_brain_all	0	.	81762972	81763401	255,0,0	2	1,1	0,428
chr12	81763486	81768413	12:81763487-81768413_brain_all	0	.	81763486	81768413	255,0,0	2	1,1	0,4926
chr12	81768546	81769575	12:81768547-81769575_brain_all	0	.	81768546	81769575	255,0,0	2	1,1	0,1028
chr12	81799681	81839335	12:81799682-81839335_brain_all	0	.	81799681	81839335	255,0,0	2	1,1	0,39653
chr12	82148001	82152179	12:82148002-82152179_brain_all	0	.	82148001	82152179	255,0,0	2	1,1	0,4177
chr12	85255784	85257218	12:85255785-85257218_brain_all	0	.	85255784	85257218	255,0,0	2	1,1	0,1433
chr12	85257379	85260813	12:85257380-85260813_brain_all	0	.	85257379	85260813	255,0,0	2	1,1	0,3433
chr12	85260971	85264257	12:85260972-85264257_brain_all	0	.	85260971	85264257	255,0,0	2	1,1	0,3285
chr12	85264448	85266381	12:85264449-85266381_brain_all	0	.	85264448	85266381	255,0,0	2	1,1	0,1932
chr12	85266572	85266866	12:85266573-85266866_brain_all	0	.	85266572	85266866	255,0,0	2	1,1	0,293
chr12	85267106	85270276	12:85267107-85270276_brain_all	0	.	85267106	85270276	255,0,0	2	1,1	0,3169
chr12	85270385	85277638	12:85270386-85277638_brain_all	0	.	85270385	85277638	255,0,0	2	1,1	0,7252
chr12	85277818	85279214	12:85277819-85279214_brain_all	0	.	85277818	85279214	255,0,0	2	1,1	0,1395
chr12	85286086	85306302	12:85286087-85306302_brain_all	0	.	85286086	85306302	255,0,0	2	1,1	0,20215
chr12	89985071	89992367	12:89985072-89992367_brain_all	0	.	89985071	89992367	255,0,0	2	1,1	0,7295
chr12	89985071	89992369	12:89985072-89992369_brain_all	0	.	89985071	89992369	255,0,0	2	1,1	0,7297
chr12	99139623	99145133	12:99139624-99145133_brain_all	0	.	99139623	99145133	255,0,0	2	1,1	0,5509
chr12	99194902	99201622	12:99194903-99201622_brain_all	0	.	99194902	99201622	255,0,0	2	1,1	0,6719
chr12	99201692	99222952	12:99201693-99222952_brain_all	0	.	99201692	99222952	255,0,0	2	1,1	0,21259
chr12	99201695	99222952	12:99201696-99222952_brain_all	0	.	99201695	99222952	255,0,0	2	1,1	0,21256
chr12	99225913	99288408	12:99225914-99288408_brain_all	0	.	99225913	99288408	255,0,0	2	1,1	0,62494
chr12	99478800	99548067	12:99478801-99548067_brain_all	0	.	99478800	99548067	255,0,0	2	1,1	0,69266
chr12	101381447	101413812	12:101381448-101413812_brain_all	0	.	101381447	101413812	255,0,0	2	1,1	0,32364
chr12	101437412	101442119	12:101437413-101442119_brain_all	0	.	101437412	101442119	255,0,0	2	1,1	0,4706
chr12	101473052	101477456	12:101473053-101477456_brain_all	0	.	101473052	101477456	255,0,0	2	1,1	0,4403
chr12	101480601	101488034	12:101480602-101488034_brain_all	0	.	101480601	101488034	255,0,0	2	1,1	0,7432
chr12	101510575	101514298	12:101510576-101514298_brain_all	0	.	101510575	101514298	255,0,0	2	1,1	0,3722
chr12	106977140	107002575	12:106977141-107002575_brain_all	0	.	106977140	107002575	255,0,0	2	1,1	0,25434
chr12	107002660	107033110	12:107002661-107033110_brain_all	0	.	107002660	107033110	255,0,0	2	1,1	0,30449
chr12	107033169	107048006	12:107033170-107048006_brain_all	0	.	107033169	107048006	255,0,0	2	1,1	0,14836
chr12	107075831	107080662	12:107075832-107080662_brain_all	0	.	107075831	107080662	255,0,0	2	1,1	0,4830
chr12	108634320	108641768	12:108634321-108641768_brain_all	0	.	108634320	108641768	255,0,0	2	1,1	0,7447
chr12	109306516	109309559	12:109306517-109309559_brain_all	0	.	109306516	109309559	255,0,0	2	1,1	0,3042
chr12	109309647	109311819	12:109309648-109311819_brain_all	0	.	109309647	109311819	255,0,0	2	1,1	0,2171
chr12	109334684	109338879	12:109334685-109338879_brain_all	0	.	109334684	109338879	255,0,0	2	1,1	0,4194
chr12	109338941	109354699	12:109338942-109354699_brain_all	0	.	109338941	109354699	255,0,0	2	1,1	0,15757
chr12	109354822	109366181	12:109354823-109366181_brain_all	0	.	109354822	109366181	255,0,0	2	1,1	0,11358
chr12	109366251	109371174	12:109366252-109371174_brain_all	0	.	109366251	109371174	255,0,0	2	1,1	0,4922
chr12	110785595	110788097	12:110785596-110788097_brain_all	0	.	110785595	110788097	255,0,0	2	1,1	0,2501
chr12	111394139	111395196	12:111394140-111395196_brain_all	0	.	111394139	111395196	255,0,0	2	1,1	0,1056
chr12	111395283	111395374	12:111395284-111395374_brain_all	0	.	111395283	111395374	255,0,0	2	1,1	0,90
chr12	112699232	112701888	12:112699233-112701888_brain_all	0	.	112699232	112701888	255,0,0	2	1,1	0,2655
chr12	113229816	113229948	12:113229817-113229948_brain_all	0	.	113229816	113229948	255,0,0	2	1,1	0,131
chr12	113230067	113266106	12:113230068-113266106_brain_all	0	.	113230067	113266106	255,0,0	2	1,1	0,36038
chr12	113303347	113304562	12:113303348-113304562_brain_all	0	.	113303347	113304562	255,0,0	2	1,1	0,1214
chr12	113304644	113306235	12:113304645-113306235_brain_all	0	.	113304644	113306235	255,0,0	2	1,1	0,1590
chr12	113306399	113307564	12:113306400-113307564_brain_all	0	.	113306399	113307564	255,0,0	2	1,1	0,1164
chr12	113307601	113307698	12:113307602-113307698_brain_all	0	.	113307601	113307698	255,0,0	2	1,1	0,96
chr12	113307843	113312889	12:113307844-113312889_brain_all	0	.	113307843	113312889	255,0,0	2	1,1	0,5045
chr12	113312974	113313484	12:113312975-113313484_brain_all	0	.	113312974	113313484	255,0,0	2	1,1	0,509
chr12	113313545	113314447	12:113313546-113314447_brain_all	0	.	113313545	113314447	255,0,0	2	1,1	0,901
chr12	113314670	113316924	12:113314671-113316924_brain_all	0	.	113314670	113316924	255,0,0	2	1,1	0,2253
chr12	113317002	113319577	12:113317003-113319577_brain_all	0	.	113317002	113319577	255,0,0	2	1,1	0,2574
chr12	113319650	113321098	12:113319651-113321098_brain_all	0	.	113319650	113321098	255,0,0	2	1,1	0,1447
chr12	113321206	113325602	12:113321207-113325602_brain_all	0	.	113321206	113325602	255,0,0	2	1,1	0,4395
chr12	117178325	117178841	12:117178326-117178841_brain_all	0	.	117178325	117178841	255,0,0	2	1,1	0,515
chr12	117191864	117204619	12:117191865-117204619_brain_all	0	.	117191864	117204619	255,0,0	2	1,1	0,12754
chr12	117274086	117287119	12:117274087-117287119_brain_all	0	.	117274086	117287119	255,0,0	2	1,1	0,13032
chr12	119540186	119552083	12:119540187-119552083_brain_all	0	.	119540186	119552083	255,0,0	2	1,1	0,11896
chr12	119589024	119591344	12:119589025-119591344_brain_all	0	.	119589024	119591344	255,0,0	2	1,1	0,2319
chr12	120128258	120135464	12:120128259-120135464_brain_all	0	.	120128258	120135464	255,0,0	2	1,1	0,7205
chr12	120168434	120171969	12:120168435-120171969_brain_all	0	.	120168434	120171969	255,0,0	2	1,1	0,3534
chr12	120173161	120180216	12:120173162-120180216_brain_all	0	.	120173161	120180216	255,0,0	2	1,1	0,7054
chr12	120204985	120208589	12:120204986-120208589_brain_all	0	.	120204985	120208589	255,0,0	2	1,1	0,3603
chr12	120204985	120210574	12:120204986-120210574_brain_all	0	.	120204985	120210574	255,0,0	2	1,1	0,5588
chr12	120220440	120221712	12:120220441-120221712_brain_all	0	.	120220440	120221712	255,0,0	2	1,1	0,1271
chr12	120221854	120221993	12:120221855-120221993_brain_all	0	.	120221854	120221993	255,0,0	2	1,1	0,138
chr12	120221854	120222764	12:120221855-120222764_brain_all	0	.	120221854	120222764	255,0,0	2	1,1	0,909
chr12	120241192	120241967	12:120241193-120241967_brain_all	0	.	120241192	120241967	255,0,0	2	1,1	0,774
chr12	120527874	120528715	12:120527875-120528715_brain_all	0	.	120527874	120528715	255,0,0	2	1,1	0,840
chr12	120528822	120530804	12:120528823-120530804_brain_all	0	.	120528822	120530804	255,0,0	2	1,1	0,1981
chr12	121079141	121097681	12:121079142-121097681_brain_all	0	.	121079141	121097681	255,0,0	2	1,1	0,18539
chr12	121088484	121093896	12:121088485-121093896_brain_all	0	.	121088484	121093896	255,0,0	2	1,1	0,5411
chr12	121094074	121097681	12:121094075-121097681_brain_all	0	.	121094074	121097681	255,0,0	2	1,1	0,3606
chr12	122819251	122825528	12:122819252-122825528_brain_all	0	.	122819251	122825528	255,0,0	2	1,1	0,6276
chr12	123751828	123755434	12:123751829-123755434_brain_all	0	.	123751828	123755434	255,0,0	2	1,1	0,3605
chr12	126135498	126136987	12:126135499-126136987_brain_all	0	.	126135498	126136987	255,0,0	2	1,1	0,1488
chr12	126137177	126138111	12:126137178-126138111_brain_all	0	.	126137177	126138111	255,0,0	2	1,1	0,933
chr12	128400226	128418835	12:128400227-128418835_brain_all	0	.	128400226	128418835	255,0,0	2	1,1	0,18608
chr12	128400226	128429263	12:128400227-128429263_brain_all	0	.	128400226	128429263	255,0,0	2	1,1	0,29036
chr12	129563269	129566304	12:129563270-129566304_brain_all	0	.	129563269	129566304	255,0,0	2	1,1	0,3034
chr12	129566576	129569042	12:129566577-129569042_brain_all	0	.	129566576	129569042	255,0,0	2	1,1	0,2465
chr12	130882093	130884224	12:130882094-130884224_brain_all	0	.	130882093	130884224	255,0,0	2	1,1	0,2130
chr12	130892373	130897164	12:130892374-130897164_brain_all	0	.	130892373	130897164	255,0,0	2	1,1	0,4790
chr12	130897331	130898670	12:130897332-130898670_brain_all	0	.	130897331	130898670	255,0,0	2	1,1	0,1338
chr12	130929813	130934745	12:130929814-130934745_brain_all	0	.	130929813	130934745	255,0,0	2	1,1	0,4931
chr12	130934820	130935740	12:130934821-130935740_brain_all	0	.	130934820	130935740	255,0,0	2	1,1	0,919
chr12	130935884	130941041	12:130935885-130941041_brain_all	0	.	130935884	130941041	255,0,0	2	1,1	0,5156
chr12	130941244	130955238	12:130941245-130955238_brain_all	0	.	130941244	130955238	255,0,0	2	1,1	0,13993
chr12	130955287	130963457	12:130955288-130963457_brain_all	0	.	130955287	130963457	255,0,0	2	1,1	0,8169
chr12	132681797	132682337	12:132681798-132682337_brain_all	0	.	132681797	132682337	255,0,0	2	1,1	0,539
chr12	132682503	132683719	12:132682504-132683719_brain_all	0	.	132682503	132683719	255,0,0	2	1,1	0,1215
chr12	132837707	132839045	12:132837708-132839045_brain_all	0	.	132837707	132839045	255,0,0	2	1,1	0,1337
chr12	132863015	132905552	12:132863016-132905552_brain_all	0	.	132863015	132905552	255,0,0	2	1,1	0,42536
chr13	20646062	20656156	13:20646063-20656156_brain_all	0	.	20646062	20656156	255,0,0	2	1,1	0,10093
chr13	20797633	20803719	13:20797634-20803719_brain_all	0	.	20797633	20803719	255,0,0	2	1,1	0,6085
chr13	20803887	20805005	13:20803888-20805005_brain_all	0	.	20803887	20805005	255,0,0	2	1,1	0,1117
chr13	20987525	20992537	13:20987526-20992537_brain_all	0	.	20987525	20992537	255,0,0	2	1,1	0,5011
chr13	21965992	21967098	13:21965993-21967098_brain_all	0	.	21965992	21967098	255,0,0	2	1,1	0,1105
chr13	23985878	24007754	13:23985879-24007754_brain_all	0	.	23985878	24007754	255,0,0	2	1,1	0,21875
chr13	24860530	24863137	13:24860531-24863137_brain_all	0	.	24860530	24863137	255,0,0	2	1,1	0,2606
chr13	25744618	25744977	13:25744619-25744977_brain_all	0	.	25744618	25744977	255,0,0	2	1,1	0,358
chr13	25745856	25746141	13:25745857-25746141_brain_all	0	.	25745856	25746141	255,0,0	2	1,1	0,284
chr13	27675704	27679868	13:27675705-27679868_brain_all	0	.	27675704	27679868	255,0,0	2	1,1	0,4163
chr13	35644988	35672434	13:35644989-35672434_brain_all	0	.	35644988	35672434	255,0,0	2	1,1	0,27445
chr13	36348835	36362349	13:36348836-36362349_brain_all	0	.	36348835	36362349	255,0,0	2	1,1	0,13513
chr13	36362421	36367503	13:36362422-36367503_brain_all	0	.	36362421	36367503	255,0,0	2	1,1	0,5081
chr13	36428729	36429647	13:36428730-36429647_brain_all	0	.	36428729	36429647	255,0,0	2	1,1	0,917
chr13	36909968	36944226	13:36909969-36944226_brain_all	0	.	36909968	36944226	255,0,0	2	1,1	0,34257
chr13	46669136	46672533	13:46669137-46672533_brain_all	0	.	46669136	46672533	255,0,0	2	1,1	0,3396
chr13	47409773	47466525	13:47409774-47466525_brain_all	0	.	47409773	47466525	255,0,0	2	1,1	0,56751
chr13	47466724	47469630	13:47466725-47469630_brain_all	0	.	47466724	47469630	255,0,0	2	1,1	0,2905
chr13	47470368	47470809	13:47470369-47470809_brain_all	0	.	47470368	47470809	255,0,0	2	1,1	0,440
chr13	52760957	52768389	13:52760958-52768389_brain_all	0	.	52760957	52768389	255,0,0	2	1,1	0,7431
chr13	53419067	53419560	13:53419068-53419560_brain_all	0	.	53419067	53419560	255,0,0	2	1,1	0,492
chr13	78293805	78317151	13:78293806-78317151_brain_all	0	.	78293805	78317151	255,0,0	2	1,1	0,23345
chr13	78315574	78318418	13:78315575-78318418_brain_all	0	.	78315574	78318418	255,0,0	2	1,1	0,2843
chr13	92051462	92101015	13:92051463-92101015_brain_all	0	.	92051462	92101015	255,0,0	2	1,1	0,49552
chr13	98017424	98018713	13:98017425-98018713_brain_all	0	.	98017424	98018713	255,0,0	2	1,1	0,1288
chr13	99447001	99448460	13:99447002-99448460_brain_all	0	.	99447001	99448460	255,0,0	2	1,1	0,1458
chr13	99460060	99460894	13:99460061-99460894_brain_all	0	.	99460060	99460894	255,0,0	2	1,1	0,833
chr13	99607804	99667701	13:99607805-99667701_brain_all	0	.	99607804	99667701	255,0,0	2	1,1	0,59896
chr13	101267220	101277789	13:101267221-101277789_brain_all	0	.	101267220	101277789	255,0,0	2	1,1	0,10568
chr13	101707839	101710291	13:101707840-101710291_brain_all	0	.	101707839	101710291	255,0,0	2	1,1	0,2451
chr13	101710407	101712170	13:101710408-101712170_brain_all	0	.	101710407	101712170	255,0,0	2	1,1	0,1762
chr13	101712318	101714320	13:101712319-101714320_brain_all	0	.	101712318	101714320	255,0,0	2	1,1	0,2001
chr13	101714469	101717756	13:101714470-101717756_brain_all	0	.	101714469	101717756	255,0,0	2	1,1	0,3286
chr13	101733996	101735160	13:101733997-101735160_brain_all	0	.	101733996	101735160	255,0,0	2	1,1	0,1163
chr13	101736154	101742014	13:101736155-101742014_brain_all	0	.	101736154	101742014	255,0,0	2	1,1	0,5859
chr13	101742111	101742197	13:101742112-101742197_brain_all	0	.	101742111	101742197	255,0,0	2	1,1	0,85
chr13	101742316	101747925	13:101742317-101747925_brain_all	0	.	101742316	101747925	255,0,0	2	1,1	0,5608
chr13	101748030	101753135	13:101748031-101753135_brain_all	0	.	101748030	101753135	255,0,0	2	1,1	0,5104
chr13	101757000	101757245	13:101757001-101757245_brain_all	0	.	101757000	101757245	255,0,0	2	1,1	0,244
chr13	101760139	101762970	13:101760140-101762970_brain_all	0	.	101760139	101762970	255,0,0	2	1,1	0,2830
chr13	101763038	101763476	13:101763039-101763476_brain_all	0	.	101763038	101763476	255,0,0	2	1,1	0,437
chr13	101763576	101776959	13:101763577-101776959_brain_all	0	.	101763576	101776959	255,0,0	2	1,1	0,13382
chr13	101777031	101795431	13:101777032-101795431_brain_all	0	.	101777031	101795431	255,0,0	2	1,1	0,18399
chr13	101795571	101797111	13:101795572-101797111_brain_all	0	.	101795571	101797111	255,0,0	2	1,1	0,1539
chr13	101797246	101828651	13:101797247-101828651_brain_all	0	.	101797246	101828651	255,0,0	2	1,1	0,31404
chr13	101828724	101844268	13:101828725-101844268_brain_all	0	.	101828724	101844268	255,0,0	2	1,1	0,15543
chr13	101844404	101881744	13:101844405-101881744_brain_all	0	.	101844404	101881744	255,0,0	2	1,1	0,37339
chr13	101881934	101890106	13:101881935-101890106_brain_all	0	.	101881934	101890106	255,0,0	2	1,1	0,8171
chr13	101936369	101944341	13:101936370-101944341_brain_all	0	.	101936369	101944341	255,0,0	2	1,1	0,7971
chr13	101944444	101944575	13:101944445-101944575_brain_all	0	.	101944444	101944575	255,0,0	2	1,1	0,130
chr13	102047715	102051370	13:102047716-102051370_brain_all	0	.	102047715	102051370	255,0,0	2	1,1	0,3654
chr13	111944640	111953095	13:111944641-111953095_brain_all	0	.	111944640	111953095	255,0,0	2	1,1	0,8454
chr13	113623771	113669077	13:113623772-113669077_brain_all	0	.	113623771	113669077	255,0,0	2	1,1	0,45305
chr13	113744041	113745435	13:113744042-113745435_brain_all	0	.	113744041	113745435	255,0,0	2	1,1	0,1393
chr13	113745508	113748828	13:113745509-113748828_brain_all	0	.	113745508	113748828	255,0,0	2	1,1	0,3319
chr14	21492254	21493008	14:21492255-21493008_brain_all	0	.	21492254	21493008	255,0,0	2	1,1	0,753
chr14	21492254	21493553	14:21492255-21493553_brain_all	0	.	21492254	21493553	255,0,0	2	1,1	0,1298
chr14	23846015	23846400	14:23846016-23846400_brain_all	0	.	23846015	23846400	255,0,0	2	1,1	0,384
chr14	24542312	24542708	14:24542313-24542708_brain_all	0	.	24542312	24542708	255,0,0	2	1,1	0,395
chr14	24542886	24543260	14:24542887-24543260_brain_all	0	.	24542886	24543260	255,0,0	2	1,1	0,373
chr14	24543333	24543500	14:24543334-24543500_brain_all	0	.	24543333	24543500	255,0,0	2	1,1	0,166
chr14	29242638	29261086	14:29242639-29261086_brain_all	0	.	29242638	29261086	255,0,0	2	1,1	0,18447
chr14	34145590	34204420	14:34145591-34204420_brain_all	0	.	34145590	34204420	255,0,0	2	1,1	0,58829
chr14	34204537	34243543	14:34204538-34243543_brain_all	0	.	34204537	34243543	255,0,0	2	1,1	0,39005
chr14	34243735	34247672	14:34243736-34247672_brain_all	0	.	34243735	34247672	255,0,0	2	1,1	0,3936
chr14	47311221	47314969	14:47311222-47314969_brain_all	0	.	47311221	47314969	255,0,0	2	1,1	0,3747
chr14	47613476	47687224	14:47613477-47687224_brain_all	0	.	47613476	47687224	255,0,0	2	1,1	0,73747
chr14	50923311	50927777	14:50923312-50927777_brain_all	0	.	50923311	50927777	255,0,0	2	1,1	0,4465
chr14	51446266	51448572	14:51446267-51448572_brain_all	0	.	51446266	51448572	255,0,0	2	1,1	0,2305
chr14	51450138	51452674	14:51450139-51452674_brain_all	0	.	51450138	51452674	255,0,0	2	1,1	0,2535
chr14	51452861	51464768	14:51452862-51464768_brain_all	0	.	51452861	51464768	255,0,0	2	1,1	0,11906
chr14	51489674	51491983	14:51489675-51491983_brain_all	0	.	51489674	51491983	255,0,0	2	1,1	0,2308
chr14	53065032	53066831	14:53065033-53066831_brain_all	0	.	53065032	53066831	255,0,0	2	1,1	0,1798
chr14	53100663	53101656	14:53100664-53101656_brain_all	0	.	53100663	53101656	255,0,0	2	1,1	0,992
chr14	54902843	54903087	14:54902844-54903087_brain_all	0	.	54902843	54903087	255,0,0	2	1,1	0,243
chr14	58798235	58811413	14:58798236-58811413_brain_all	0	.	58798235	58811413	255,0,0	2	1,1	0,13177
chr14	62551102	62567112	14:62551103-62567112_brain_all	0	.	62551102	62567112	255,0,0	2	1,1	0,16009
chr14	67432041	67452399	14:67432042-67452399_brain_all	0	.	67432041	67452399	255,0,0	2	1,1	0,20357
chr14	68036728	68036891	14:68036729-68036891_brain_all	0	.	68036728	68036891	255,0,0	2	1,1	0,162
chr14	68052813	68053527	14:68052814-68053527_brain_all	0	.	68052813	68053527	255,0,0	2	1,1	0,713
chr14	71202745	71204962	14:71202746-71204962_brain_all	0	.	71202745	71204962	255,0,0	2	1,1	0,2216
chr14	71209307	71215546	14:71209308-71215546_brain_all	0	.	71209307	71215546	255,0,0	2	1,1	0,6238
chr14	71227898	71267384	14:71227899-71267384_brain_all	0	.	71227898	71267384	255,0,0	2	1,1	0,39485
chr14	71267796	71275483	14:71267797-71275483_brain_all	0	.	71267796	71275483	255,0,0	2	1,1	0,7686
chr14	72169221	72171438	14:72169222-72171438_brain_all	0	.	72169221	72171438	255,0,0	2	1,1	0,2216
chr14	75605873	75614367	14:75605874-75614367_brain_all	0	.	75605873	75614367	255,0,0	2	1,1	0,8493
chr14	77686429	77691767	14:77686430-77691767_brain_all	0	.	77686429	77691767	255,0,0	2	1,1	0,5337
chr14	77699842	77702967	14:77699843-77702967_brain_all	0	.	77699842	77702967	255,0,0	2	1,1	0,3124
chr14	77706068	77706818	14:77706069-77706818_brain_all	0	.	77706068	77706818	255,0,0	2	1,1	0,749
chr14	77706950	77708690	14:77706951-77708690_brain_all	0	.	77706950	77708690	255,0,0	2	1,1	0,1739
chr14	77708811	77709246	14:77708812-77709246_brain_all	0	.	77708811	77709246	255,0,0	2	1,1	0,434
chr14	77714851	77715110	14:77714852-77715110_brain_all	0	.	77714851	77715110	255,0,0	2	1,1	0,258
chr14	79111763	79117508	14:79111764-79117508_brain_all	0	.	79111763	79117508	255,0,0	2	1,1	0,5744
chr14	79117668	79175560	14:79117669-79175560_brain_all	0	.	79117668	79175560	255,0,0	2	1,1	0,57891
chr14	79175997	79181099	14:79175998-79181099_brain_all	0	.	79175997	79181099	255,0,0	2	1,1	0,5101
chr14	79181481	79269963	14:79181482-79269963_brain_all	0	.	79181481	79269963	255,0,0	2	1,1	0,88481
chr14	79423703	79432368	14:79423704-79432368_brain_all	0	.	79423703	79432368	255,0,0	2	1,1	0,8664
chr14	79432748	79433551	14:79432749-79433551_brain_all	0	.	79432748	79433551	255,0,0	2	1,1	0,802
chr14	80130291	80158516	14:80130292-80158516_brain_all	0	.	80130291	80158516	255,0,0	2	1,1	0,28224
chr14	80158604	80163973	14:80158605-80163973_brain_all	0	.	80158604	80163973	255,0,0	2	1,1	0,5368
chr14	80271532	80319882	14:80271533-80319882_brain_all	0	.	80271532	80319882	255,0,0	2	1,1	0,48349
chr14	80320559	80327382	14:80320560-80327382_brain_all	0	.	80320559	80327382	255,0,0	2	1,1	0,6822
chr14	93390589	93393895	14:93390590-93393895_brain_all	0	.	93390589	93393895	255,0,0	2	1,1	0,3305
chr14	94048689	94052942	14:94048690-94052942_brain_all	0	.	94048689	94052942	255,0,0	2	1,1	0,4252
chr14	94053253	94060026	14:94053254-94060026_brain_all	0	.	94053253	94060026	255,0,0	2	1,1	0,6772
chr14	94160757	94170971	14:94160758-94170971_brain_all	0	.	94160757	94170971	255,0,0	2	1,1	0,10213
chr14	94674902	94696924	14:94674903-94696924_brain_all	0	.	94674902	94696924	255,0,0	2	1,1	0,22021
chr14	94700095	94700899	14:94700096-94700899_brain_all	0	.	94700095	94700899	255,0,0	2	1,1	0,803
chr14	94712006	94712694	14:94712007-94712694_brain_all	0	.	94712006	94712694	255,0,0	2	1,1	0,687
chr14	100158197	100165803	14:100158198-100165803_brain_all	0	.	100158197	100165803	255,0,0	2	1,1	0,7605
chr14	100182296	100182474	14:100182297-100182474_brain_all	0	.	100182296	100182474	255,0,0	2	1,1	0,177
chr14	100192592	100192894	14:100192593-100192894_brain_all	0	.	100192592	100192894	255,0,0	2	1,1	0,301
chr14	100486023	100551024	14:100486024-100551024_brain_all	0	.	100486023	100551024	255,0,0	2	1,1	0,65000
chr14	101011402	101012838	14:101011403-101012838_brain_all	0	.	101011402	101012838	255,0,0	2	1,1	0,1435
chr14	101297870	101300969	14:101297871-101300969_brain_all	0	.	101297870	101300969	255,0,0	2	1,1	0,3098
chr14	101411261	101413371	14:101411262-101413371_brain_all	0	.	101411261	101413371	255,0,0	2	1,1	0,2109
chr14	101416808	101417769	14:101416809-101417769_brain_all	0	.	101416808	101417769	255,0,0	2	1,1	0,960
chr14	102568421	102605587	14:102568422-102605587_brain_all	0	.	102568421	102605587	255,0,0	2	1,1	0,37165
chr14	104145854	104151975	14:104145855-104151975_brain_all	0	.	104145854	104151975	255,0,0	2	1,1	0,6120
chr15	25218900	25219458	15:25218901-25219458_brain_all	0	.	25218900	25219458	255,0,0	2	1,1	0,557
chr15	25511760	25512059	15:25511761-25512059_brain_all	0	.	25511760	25512059	255,0,0	2	1,1	0,298
chr15	25512190	25513476	15:25512191-25513476_brain_all	0	.	25512190	25513476	255,0,0	2	1,1	0,1285
chr15	25513599	25514752	15:25513600-25514752_brain_all	0	.	25513599	25514752	255,0,0	2	1,1	0,1152
chr15	25514879	25516565	15:25514880-25516565_brain_all	0	.	25514879	25516565	255,0,0	2	1,1	0,1685
chr15	27112530	27113876	15:27112531-27113876_brain_all	0	.	27112530	27113876	255,0,0	2	1,1	0,1345
chr15	27113939	27114322	15:27113940-27114322_brain_all	0	.	27113939	27114322	255,0,0	2	1,1	0,382
chr15	27114480	27125993	15:27114481-27125993_brain_all	0	.	27114480	27125993	255,0,0	2	1,1	0,11512
chr15	27126113	27128313	15:27126114-27128313_brain_all	0	.	27126113	27128313	255,0,0	2	1,1	0,2199
chr15	27128379	27128484	15:27128380-27128484_brain_all	0	.	27128379	27128484	255,0,0	2	1,1	0,104
chr15	27128703	27159950	15:27128704-27159950_brain_all	0	.	27128703	27159950	255,0,0	2	1,1	0,31246
chr15	27160031	27182332	15:27160032-27182332_brain_all	0	.	27160031	27182332	255,0,0	2	1,1	0,22300
chr15	27182474	27185072	15:27182475-27185072_brain_all	0	.	27182474	27185072	255,0,0	2	1,1	0,2597
chr15	27185223	27188362	15:27185224-27188362_brain_all	0	.	27185223	27188362	255,0,0	2	1,1	0,3138
chr15	27188572	27193081	15:27188573-27193081_brain_all	0	.	27188572	27193081	255,0,0	2	1,1	0,4508
chr15	29083967	29091885	15:29083968-29091885_brain_all	0	.	29083967	29091885	255,0,0	2	1,1	0,7917
chr15	29091981	29092833	15:29091982-29092833_brain_all	0	.	29091981	29092833	255,0,0	2	1,1	0,851
chr15	29226456	29287956	15:29226457-29287956_brain_all	0	.	29226456	29287956	255,0,0	2	1,1	0,61499
chr15	29385422	29386481	15:29385423-29386481_brain_all	0	.	29385422	29386481	255,0,0	2	1,1	0,1058
chr15	29386515	29390693	15:29386516-29390693_brain_all	0	.	29386515	29390693	255,0,0	2	1,1	0,4177
chr15	29444043	29488634	15:29444044-29488634_brain_all	0	.	29444043	29488634	255,0,0	2	1,1	0,44590
chr15	30248566	30260870	15:30248567-30260870_brain_all	0	.	30248566	30260870	255,0,0	2	1,1	0,12303
chr15	31779768	31793893	15:31779769-31793893_brain_all	0	.	31779768	31793893	255,0,0	2	1,1	0,14124
chr15	31796020	31818552	15:31796021-31818552_brain_all	0	.	31796020	31818552	255,0,0	2	1,1	0,22531
chr15	32933978	32935787	15:32933979-32935787_brain_all	0	.	32933978	32935787	255,0,0	2	1,1	0,1808
chr15	32976869	32988715	15:32976870-32988715_brain_all	0	.	32976869	32988715	255,0,0	2	1,1	0,11845
chr15	33795938	33822793	15:33795939-33822793_brain_all	0	.	33795938	33822793	255,0,0	2	1,1	0,26854
chr15	34042486	34047266	15:34042487-34047266_brain_all	0	.	34042486	34047266	255,0,0	2	1,1	0,4779
chr15	34093057	34094070	15:34093058-34094070_brain_all	0	.	34093057	34094070	255,0,0	2	1,1	0,1012
chr15	34261350	34263272	15:34261351-34263272_brain_all	0	.	34261350	34263272	255,0,0	2	1,1	0,1921
chr15	40532002	40532800	15:40532003-40532800_brain_all	0	.	40532002	40532800	255,0,0	2	1,1	0,797
chr15	40657474	40657829	15:40657475-40657829_brain_all	0	.	40657474	40657829	255,0,0	2	1,1	0,354
chr15	42697152	42698124	15:42697153-42698124_brain_all	0	.	42697152	42698124	255,0,0	2	1,1	0,971
chr15	43804488	43812839	15:43804489-43812839_brain_all	0	.	43804488	43812839	255,0,0	2	1,1	0,8350
chr15	44176992	44177879	15:44176993-44177879_brain_all	0	.	44176992	44177879	255,0,0	2	1,1	0,886
chr15	44184266	44194373	15:44184267-44194373_brain_all	0	.	44184266	44194373	255,0,0	2	1,1	0,10106
chr15	44198148	44202080	15:44198149-44202080_brain_all	0	.	44198148	44202080	255,0,0	2	1,1	0,3931
chr15	45464515	45465774	15:45464516-45465774_brain_all	0	.	45464515	45465774	255,0,0	2	1,1	0,1258
chr15	51669696	51675633	15:51669697-51675633_brain_all	0	.	51669696	51675633	255,0,0	2	1,1	0,5936
chr15	51750991	51755576	15:51750992-51755576_brain_all	0	.	51750991	51755576	255,0,0	2	1,1	0,4584
chr15	51974765	51975276	15:51974766-51975276_brain_all	0	.	51974765	51975276	255,0,0	2	1,1	0,510
chr15	54435236	54435817	15:54435237-54435817_brain_all	0	.	54435236	54435817	255,0,0	2	1,1	0,580
chr15	54435880	54527228	15:54435881-54527228_brain_all	0	.	54435880	54527228	255,0,0	2	1,1	0,91347
chr15	54529887	54542423	15:54529888-54542423_brain_all	0	.	54529887	54542423	255,0,0	2	1,1	0,12535
chr15	54542641	54556366	15:54542642-54556366_brain_all	0	.	54542641	54556366	255,0,0	2	1,1	0,13724
chr15	54557693	54586093	15:54557694-54586093_brain_all	0	.	54557693	54586093	255,0,0	2	1,1	0,28399
chr15	54586261	54590009	15:54586262-54590009_brain_all	0	.	54586261	54590009	255,0,0	2	1,1	0,3747
chr15	54592570	54614137	15:54592571-54614137_brain_all	0	.	54592570	54614137	255,0,0	2	1,1	0,21566
chr15	54614292	54624241	15:54614293-54624241_brain_all	0	.	54614292	54624241	255,0,0	2	1,1	0,9948
chr15	54624308	54625965	15:54624309-54625965_brain_all	0	.	54624308	54625965	255,0,0	2	1,1	0,1656
chr15	54626053	54630559	15:54626054-54630559_brain_all	0	.	54626053	54630559	255,0,0	2	1,1	0,4505
chr15	54630686	54685246	15:54630687-54685246_brain_all	0	.	54630686	54685246	255,0,0	2	1,1	0,54559
chr15	54707264	54786806	15:54707265-54786806_brain_all	0	.	54707264	54786806	255,0,0	2	1,1	0,79541
chr15	54786931	54792277	15:54786932-54792277_brain_all	0	.	54786931	54792277	255,0,0	2	1,1	0,5345
chr15	54792372	54793033	15:54792373-54793033_brain_all	0	.	54792372	54793033	255,0,0	2	1,1	0,660
chr15	54793175	54799315	15:54793176-54799315_brain_all	0	.	54793175	54799315	255,0,0	2	1,1	0,6139
chr15	54804027	54817747	15:54804028-54817747_brain_all	0	.	54804027	54817747	255,0,0	2	1,1	0,13719
chr15	54817834	54825115	15:54817835-54825115_brain_all	0	.	54817834	54825115	255,0,0	2	1,1	0,7280
chr15	54847709	54859998	15:54847710-54859998_brain_all	0	.	54847709	54859998	255,0,0	2	1,1	0,12288
chr15	54860144	54914525	15:54860145-54914525_brain_all	0	.	54860144	54914525	255,0,0	2	1,1	0,54380
chr15	54914616	54915993	15:54914617-54915993_brain_all	0	.	54914616	54915993	255,0,0	2	1,1	0,1376
chr15	63128316	63131055	15:63128317-63131055_brain_all	0	.	63128316	63131055	255,0,0	2	1,1	0,2738
chr15	65152196	65157098	15:65152197-65157098_brain_all	0	.	65152196	65157098	255,0,0	2	1,1	0,4901
chr15	65957059	65957537	15:65957060-65957537_brain_all	0	.	65957059	65957537	255,0,0	2	1,1	0,477
chr15	65957562	65957683	15:65957563-65957683_brain_all	0	.	65957562	65957683	255,0,0	2	1,1	0,120
chr15	66190431	66191066	15:66190432-66191066_brain_all	0	.	66190431	66191066	255,0,0	2	1,1	0,634
chr15	71477844	71481155	15:71477845-71481155_brain_all	0	.	71477844	71481155	255,0,0	2	1,1	0,3310
chr15	76235719	76235913	15:76235720-76235913_brain_all	0	.	76235719	76235913	255,0,0	2	1,1	0,193
chr15	77908241	77924652	15:77908242-77924652_brain_all	0	.	77908241	77924652	255,0,0	2	1,1	0,16410
chr15	77908241	77969431	15:77908242-77969431_brain_all	0	.	77908241	77969431	255,0,0	2	1,1	0,61189
chr15	77969515	77983062	15:77969516-77983062_brain_all	0	.	77969515	77983062	255,0,0	2	1,1	0,13546
chr15	77983242	78027334	15:77983243-78027334_brain_all	0	.	77983242	78027334	255,0,0	2	1,1	0,44091
chr15	78466180	78466727	15:78466181-78466727_brain_all	0	.	78466180	78466727	255,0,0	2	1,1	0,546
chr15	78466865	78470956	15:78466866-78470956_brain_all	0	.	78466865	78470956	255,0,0	2	1,1	0,4090
chr15	78472121	78473097	15:78472122-78473097_brain_all	0	.	78472121	78473097	255,0,0	2	1,1	0,975
chr15	78473277	78474311	15:78473278-78474311_brain_all	0	.	78473277	78474311	255,0,0	2	1,1	0,1033
chr15	78474486	78474808	15:78474487-78474808_brain_all	0	.	78474486	78474808	255,0,0	2	1,1	0,321
chr15	78474956	78475047	15:78474957-78475047_brain_all	0	.	78474956	78475047	255,0,0	2	1,1	0,90
chr15	78475126	78485848	15:78475127-78485848_brain_all	0	.	78475126	78485848	255,0,0	2	1,1	0,10721
chr15	78486361	78486848	15:78486362-78486848_brain_all	0	.	78486361	78486848	255,0,0	2	1,1	0,486
chr15	78487067	78500344	15:78487068-78500344_brain_all	0	.	78487067	78500344	255,0,0	2	1,1	0,13276
chr15	78500443	78526713	15:78500444-78526713_brain_all	0	.	78500443	78526713	255,0,0	2	1,1	0,26269
chr15	79290549	79291061	15:79290550-79291061_brain_all	0	.	79290549	79291061	255,0,0	2	1,1	0,511
chr15	79291166	79292085	15:79291167-79292085_brain_all	0	.	79291166	79292085	255,0,0	2	1,1	0,918
chr15	79292254	79294004	15:79292255-79294004_brain_all	0	.	79292254	79294004	255,0,0	2	1,1	0,1749
chr15	79294128	79296144	15:79294129-79296144_brain_all	0	.	79294128	79296144	255,0,0	2	1,1	0,2015
chr15	79296516	79298519	15:79296517-79298519_brain_all	0	.	79296516	79298519	255,0,0	2	1,1	0,2002
chr15	79296516	79298528	15:79296517-79298528_brain_all	0	.	79296516	79298528	255,0,0	2	1,1	0,2011
chr15	79298775	79307669	15:79298776-79307669_brain_all	0	.	79298775	79307669	255,0,0	2	1,1	0,8893
chr15	79307750	79310112	15:79307751-79310112_brain_all	0	.	79307750	79310112	255,0,0	2	1,1	0,2361
chr15	79310247	79312383	15:79310248-79312383_brain_all	0	.	79310247	79312383	255,0,0	2	1,1	0,2135
chr15	79312445	79317656	15:79312446-79317656_brain_all	0	.	79312445	79317656	255,0,0	2	1,1	0,5210
chr15	79317815	79320083	15:79317816-79320083_brain_all	0	.	79317815	79320083	255,0,0	2	1,1	0,2267
chr15	79320200	79323742	15:79320201-79323742_brain_all	0	.	79320200	79323742	255,0,0	2	1,1	0,3541
chr15	79323850	79324465	15:79323851-79324465_brain_all	0	.	79323850	79324465	255,0,0	2	1,1	0,614
chr15	79324657	79327473	15:79324658-79327473_brain_all	0	.	79324657	79327473	255,0,0	2	1,1	0,2815
chr15	79327551	79339088	15:79327552-79339088_brain_all	0	.	79327551	79339088	255,0,0	2	1,1	0,11536
chr15	79339340	79341838	15:79339341-79341838_brain_all	0	.	79339340	79341838	255,0,0	2	1,1	0,2497
chr15	79341929	79350676	15:79341930-79350676_brain_all	0	.	79341929	79350676	255,0,0	2	1,1	0,8746
chr15	79350822	79356762	15:79350823-79356762_brain_all	0	.	79350822	79356762	255,0,0	2	1,1	0,5939
chr15	79356867	79382565	15:79356868-79382565_brain_all	0	.	79356867	79382565	255,0,0	2	1,1	0,25697
chr15	80735365	80743221	15:80735366-80743221_brain_all	0	.	80735365	80743221	255,0,0	2	1,1	0,7855
chr15	83334326	83335499	15:83334327-83335499_brain_all	0	.	83334326	83335499	255,0,0	2	1,1	0,1172
chr15	83348980	83349224	15:83348981-83349224_brain_all	0	.	83348980	83349224	255,0,0	2	1,1	0,243
chr15	83349506	83349589	15:83349507-83349589_brain_all	0	.	83349506	83349589	255,0,0	2	1,1	0,82
chr15	83349770	83349864	15:83349771-83349864_brain_all	0	.	83349770	83349864	255,0,0	2	1,1	0,93
chr15	83349929	83350172	15:83349930-83350172_brain_all	0	.	83349929	83350172	255,0,0	2	1,1	0,242
chr15	83350331	83357488	15:83350332-83357488_brain_all	0	.	83350331	83357488	255,0,0	2	1,1	0,7156
chr15	83357582	83357910	15:83357583-83357910_brain_all	0	.	83357582	83357910	255,0,0	2	1,1	0,327
chr15	83357983	83358130	15:83357984-83358130_brain_all	0	.	83357983	83358130	255,0,0	2	1,1	0,146
chr15	89754039	89754974	15:89754040-89754974_brain_all	0	.	89754039	89754974	255,0,0	2	1,1	0,934
chr16	290274	299548	16:290275-299548_brain_all	0	.	290274	299548	255,0,0	2	1,1	0,9273
chr16	320829	320983	16:320830-320983_brain_all	0	.	320829	320983	255,0,0	2	1,1	0,153
chr16	334592	334659	16:334593-334659_brain_all	0	.	334592	334659	255,0,0	2	1,1	0,66
chr16	335014	335084	16:335015-335084_brain_all	0	.	335014	335084	255,0,0	2	1,1	0,69
chr16	335436	335506	16:335437-335506_brain_all	0	.	335436	335506	255,0,0	2	1,1	0,69
chr16	335702	336353	16:335703-336353_brain_all	0	.	335702	336353	255,0,0	2	1,1	0,650
chr16	336472	336554	16:336473-336554_brain_all	0	.	336472	336554	255,0,0	2	1,1	0,81
chr16	336734	336815	16:336735-336815_brain_all	0	.	336734	336815	255,0,0	2	1,1	0,80
chr16	720556	720892	16:720557-720892_brain_all	0	.	720556	720892	255,0,0	2	1,1	0,335
chr16	727387	727459	16:727388-727459_brain_all	0	.	727387	727459	255,0,0	2	1,1	0,71
chr16	1027092	1029025	16:1027093-1029025_brain_all	0	.	1027092	1029025	255,0,0	2	1,1	0,1932
chr16	1032343	1033728	16:1032344-1033728_brain_all	0	.	1032343	1033728	255,0,0	2	1,1	0,1384
chr16	1808995	1809959	16:1808996-1809959_brain_all	0	.	1808995	1809959	255,0,0	2	1,1	0,963
chr16	1811278	1812352	16:1811279-1812352_brain_all	0	.	1811278	1812352	255,0,0	2	1,1	0,1073
chr16	2042778	2042864	16:2042779-2042864_brain_all	0	.	2042778	2042864	255,0,0	2	1,1	0,85
chr16	2200051	2201570	16:2200052-2201570_brain_all	0	.	2200051	2201570	255,0,0	2	1,1	0,1518
chr16	2201610	2201696	16:2201611-2201696_brain_all	0	.	2201610	2201696	255,0,0	2	1,1	0,85
chr16	2201761	2201857	16:2201762-2201857_brain_all	0	.	2201761	2201857	255,0,0	2	1,1	0,95
chr16	2201908	2202821	16:2201909-2202821_brain_all	0	.	2201908	2202821	255,0,0	2	1,1	0,912
chr16	2202885	2202990	16:2202886-2202990_brain_all	0	.	2202885	2202990	255,0,0	2	1,1	0,104
chr16	2203045	2203147	16:2203046-2203147_brain_all	0	.	2203045	2203147	255,0,0	2	1,1	0,101
chr16	2203222	2203320	16:2203223-2203320_brain_all	0	.	2203222	2203320	255,0,0	2	1,1	0,97
chr16	2228646	2228903	16:2228647-2228903_brain_all	0	.	2228646	2228903	255,0,0	2	1,1	0,256
chr16	2231599	2231792	16:2231600-2231792_brain_all	0	.	2231599	2231792	255,0,0	2	1,1	0,192
chr16	2231929	2233647	16:2231930-2233647_brain_all	0	.	2231929	2233647	255,0,0	2	1,1	0,1717
chr16	2231929	2234778	16:2231930-2234778_brain_all	0	.	2231929	2234778	255,0,0	2	1,1	0,2848
chr16	2233941	2234778	16:2233942-2234778_brain_all	0	.	2233941	2234778	255,0,0	2	1,1	0,836
chr16	2234868	2234952	16:2234869-2234952_brain_all	0	.	2234868	2234952	255,0,0	2	1,1	0,83
chr16	2235035	2235112	16:2235036-2235112_brain_all	0	.	2235035	2235112	255,0,0	2	1,1	0,76
chr16	2235199	2235308	16:2235200-2235308_brain_all	0	.	2235199	2235308	255,0,0	2	1,1	0,108
chr16	2235408	2236708	16:2235409-2236708_brain_all	0	.	2235408	2236708	255,0,0	2	1,1	0,1299
chr16	2236824	2236979	16:2236825-2236979_brain_all	0	.	2236824	2236979	255,0,0	2	1,1	0,154
chr16	2237072	2237167	16:2237073-2237167_brain_all	0	.	2237072	2237167	255,0,0	2	1,1	0,94
chr16	2237274	2237354	16:2237275-2237354_brain_all	0	.	2237274	2237354	255,0,0	2	1,1	0,79
chr16	2237461	2239028	16:2237462-2239028_brain_all	0	.	2237461	2239028	255,0,0	2	1,1	0,1566
chr16	2239157	2239239	16:2239158-2239239_brain_all	0	.	2239157	2239239	255,0,0	2	1,1	0,81
chr16	2239333	2239420	16:2239334-2239420_brain_all	0	.	2239333	2239420	255,0,0	2	1,1	0,86
chr16	2239564	2240074	16:2239565-2240074_brain_all	0	.	2239564	2240074	255,0,0	2	1,1	0,509
chr16	2240170	2240308	16:2240171-2240308_brain_all	0	.	2240170	2240308	255,0,0	2	1,1	0,137
chr16	2240358	2246340	16:2240359-2246340_brain_all	0	.	2240358	2246340	255,0,0	2	1,1	0,5981
chr16	2547113	2547711	16:2547114-2547711_brain_all	0	.	2547113	2547711	255,0,0	2	1,1	0,597
chr16	3582840	3583099	16:3582841-3583099_brain_all	0	.	3582840	3583099	255,0,0	2	1,1	0,258
chr16	3583154	3586122	16:3583155-3586122_brain_all	0	.	3583154	3586122	255,0,0	2	1,1	0,2967
chr16	5009386	5037558	16:5009387-5037558_brain_all	0	.	5009386	5037558	255,0,0	2	1,1	0,28171
chr16	5038280	5040768	16:5038281-5040768_brain_all	0	.	5038280	5040768	255,0,0	2	1,1	0,2487
chr16	5047044	5050656	16:5047045-5050656_brain_all	0	.	5047044	5050656	255,0,0	2	1,1	0,3611
chr16	5050743	5050856	16:5050744-5050856_brain_all	0	.	5050743	5050856	255,0,0	2	1,1	0,112
chr16	5050925	5053403	16:5050926-5053403_brain_all	0	.	5050925	5053403	255,0,0	2	1,1	0,2477
chr16	5053573	5055915	16:5053574-5055915_brain_all	0	.	5053573	5055915	255,0,0	2	1,1	0,2341
chr16	5058648	5061096	16:5058649-5061096_brain_all	0	.	5058648	5061096	255,0,0	2	1,1	0,2447
chr16	5078185	5078298	16:5078186-5078298_brain_all	0	.	5078185	5078298	255,0,0	2	1,1	0,112
chr16	7703948	7714931	16:7703949-7714931_brain_all	0	.	7703948	7714931	255,0,0	2	1,1	0,10982
chr16	7714969	7726776	16:7714970-7726776_brain_all	0	.	7714969	7726776	255,0,0	2	1,1	0,11806
chr16	7759132	7759496	16:7759133-7759496_brain_all	0	.	7759132	7759496	255,0,0	2	1,1	0,363
chr16	8807721	8829556	16:8807722-8829556_brain_all	0	.	8807721	8829556	255,0,0	2	1,1	0,21834
chr16	9857284	9857629	16:9857285-9857629_brain_all	0	.	9857284	9857629	255,0,0	2	1,1	0,344
chr16	9862945	9892134	16:9862946-9892134_brain_all	0	.	9862945	9892134	255,0,0	2	1,1	0,29188
chr16	9892320	9916121	16:9892321-9916121_brain_all	0	.	9892320	9916121	255,0,0	2	1,1	0,23800
chr16	9916280	9923280	16:9916281-9923280_brain_all	0	.	9916280	9923280	255,0,0	2	1,1	0,6999
chr16	9923508	9927962	16:9923509-9927962_brain_all	0	.	9923508	9927962	255,0,0	2	1,1	0,4453
chr16	9943817	9984843	16:9943818-9984843_brain_all	0	.	9943817	9984843	255,0,0	2	1,1	0,41025
chr16	12996483	13010545	16:12996484-13010545_brain_all	0	.	12996483	13010545	255,0,0	2	1,1	0,14061
chr16	13297405	13328887	16:13297406-13328887_brain_all	0	.	13297405	13328887	255,0,0	2	1,1	0,31481
chr16	19884167	19893454	16:19884168-19893454_brain_all	0	.	19884167	19893454	255,0,0	2	1,1	0,9286
chr16	19884167	19896525	16:19884168-19896525_brain_all	0	.	19884167	19896525	255,0,0	2	1,1	0,12357
chr16	24268285	24358055	16:24268286-24358055_brain_all	0	.	24268285	24358055	255,0,0	2	1,1	0,89769
chr16	24358137	24366154	16:24358138-24366154_brain_all	0	.	24358137	24366154	255,0,0	2	1,1	0,8016
chr16	24366293	24372673	16:24366294-24372673_brain_all	0	.	24366293	24372673	255,0,0	2	1,1	0,6379
chr16	24857758	24869941	16:24857759-24869941_brain_all	0	.	24857758	24869941	255,0,0	2	1,1	0,12182
chr16	24857758	24873922	16:24857759-24873922_brain_all	0	.	24857758	24873922	255,0,0	2	1,1	0,16163
chr16	24870098	24873922	16:24870099-24873922_brain_all	0	.	24870098	24873922	255,0,0	2	1,1	0,3823
chr16	24873394	24873922	16:24873395-24873922_brain_all	0	.	24873394	24873922	255,0,0	2	1,1	0,527
chr16	24873992	24881222	16:24873993-24881222_brain_all	0	.	24873992	24881222	255,0,0	2	1,1	0,7229
chr16	24881325	24883481	16:24881326-24883481_brain_all	0	.	24881325	24883481	255,0,0	2	1,1	0,2155
chr16	24883539	24886948	16:24883540-24886948_brain_all	0	.	24883539	24886948	255,0,0	2	1,1	0,3408
chr16	24888683	24895372	16:24888684-24895372_brain_all	0	.	24888683	24895372	255,0,0	2	1,1	0,6688
chr16	24902394	24909295	16:24902395-24909295_brain_all	0	.	24902394	24909295	255,0,0	2	1,1	0,6900
chr16	24909429	24917978	16:24909430-24917978_brain_all	0	.	24909429	24917978	255,0,0	2	1,1	0,8548
chr16	24918495	24919284	16:24918496-24919284_brain_all	0	.	24918495	24919284	255,0,0	2	1,1	0,788
chr16	24919451	24920202	16:24919452-24920202_brain_all	0	.	24919451	24920202	255,0,0	2	1,1	0,750
chr16	24920416	24921627	16:24920417-24921627_brain_all	0	.	24920416	24921627	255,0,0	2	1,1	0,1210
chr16	27720238	27729564	16:27720239-27729564_brain_all	0	.	27720238	27729564	255,0,0	2	1,1	0,9325
chr16	27729775	27730034	16:27729776-27730034_brain_all	0	.	27729775	27730034	255,0,0	2	1,1	0,258
chr16	28884025	28884768	16:28884026-28884768_brain_all	0	.	28884025	28884768	255,0,0	2	1,1	0,742
chr16	29825785	29825949	16:29825786-29825949_brain_all	0	.	29825785	29825949	255,0,0	2	1,1	0,163
chr16	29885049	29888077	16:29885050-29888077_brain_all	0	.	29885049	29888077	255,0,0	2	1,1	0,3027
chr16	29900045	29906580	16:29900046-29906580_brain_all	0	.	29900045	29906580	255,0,0	2	1,1	0,6534
chr16	29917279	29930852	16:29917280-29930852_brain_all	0	.	29917279	29930852	255,0,0	2	1,1	0,13572
chr16	29917447	29930852	16:29917448-29930852_brain_all	0	.	29917447	29930852	255,0,0	2	1,1	0,13404
chr16	30040835	30041724	16:30040836-30041724_brain_all	0	.	30040835	30041724	255,0,0	2	1,1	0,888
chr16	31004221	31004451	16:31004222-31004451_brain_all	0	.	31004221	31004451	255,0,0	2	1,1	0,229
chr16	31004560	31004668	16:31004561-31004668_brain_all	0	.	31004560	31004668	255,0,0	2	1,1	0,107
chr16	31008379	31008823	16:31008380-31008823_brain_all	0	.	31008379	31008823	255,0,0	2	1,1	0,443
chr16	31008895	31012249	16:31008896-31012249_brain_all	0	.	31008895	31012249	255,0,0	2	1,1	0,3353
chr16	31012513	31012850	16:31012514-31012850_brain_all	0	.	31012513	31012850	255,0,0	2	1,1	0,336
chr16	31012923	31021688	16:31012924-31021688_brain_all	0	.	31012923	31021688	255,0,0	2	1,1	0,8764
chr16	31050598	31050862	16:31050599-31050862_brain_all	0	.	31050598	31050862	255,0,0	2	1,1	0,263
chr16	53729369	53730063	16:53729370-53730063_brain_all	0	.	53729369	53730063	255,0,0	2	1,1	0,693
chr16	53968020	53999633	16:53968021-53999633_brain_all	0	.	53968020	53999633	255,0,0	2	1,1	0,31612
chr16	58534172	58537702	16:58534173-58537702_brain_all	0	.	58534172	58537702	255,0,0	2	1,1	0,3529
chr16	61681791	61687823	16:61681792-61687823_brain_all	0	.	61681791	61687823	255,0,0	2	1,1	0,6031
chr16	61688004	61689374	16:61688005-61689374_brain_all	0	.	61688004	61689374	255,0,0	2	1,1	0,1369
chr16	61689624	61747745	16:61689625-61747745_brain_all	0	.	61689624	61747745	255,0,0	2	1,1	0,58120
chr16	61747861	61760998	16:61747862-61760998_brain_all	0	.	61747861	61760998	255,0,0	2	1,1	0,13136
chr16	61823385	61851383	16:61823386-61851383_brain_all	0	.	61823385	61851383	255,0,0	2	1,1	0,27997
chr16	61851635	61854830	16:61851636-61854830_brain_all	0	.	61851635	61854830	255,0,0	2	1,1	0,3194
chr16	61855016	61858916	16:61855017-61858916_brain_all	0	.	61855016	61858916	255,0,0	2	1,1	0,3899
chr16	61859082	61891023	16:61859083-61891023_brain_all	0	.	61859082	61891023	255,0,0	2	1,1	0,31940
chr16	61891141	61935083	16:61891142-61935083_brain_all	0	.	61891141	61935083	255,0,0	2	1,1	0,43941
chr16	69660430	69680931	16:69660431-69680931_brain_all	0	.	69660430	69680931	255,0,0	2	1,1	0,20500
chr16	71004661	71007246	16:71004662-71007246_brain_all	0	.	71004661	71007246	255,0,0	2	1,1	0,2584
chr16	75513741	75515715	16:75513742-75515715_brain_all	0	.	75513741	75515715	255,0,0	2	1,1	0,1973
chr16	75794037	75794731	16:75794038-75794731_brain_all	0	.	75794037	75794731	255,0,0	2	1,1	0,693
chr16	76311643	76350310	16:76311644-76350310_brain_all	0	.	76311643	76350310	255,0,0	2	1,1	0,38666
chr16	76350419	76389215	16:76350420-76389215_brain_all	0	.	76350419	76389215	255,0,0	2	1,1	0,38795
chr16	76389407	76461349	16:76389408-76461349_brain_all	0	.	76389407	76461349	255,0,0	2	1,1	0,71941
chr16	76461495	76481909	16:76461496-76481909_brain_all	0	.	76461495	76481909	255,0,0	2	1,1	0,20413
chr16	76482111	76482664	16:76482112-76482664_brain_all	0	.	76482111	76482664	255,0,0	2	1,1	0,552
chr16	76482847	76483612	16:76482848-76483612_brain_all	0	.	76482847	76483612	255,0,0	2	1,1	0,764
chr16	76482847	76486405	16:76482848-76486405_brain_all	0	.	76482847	76486405	255,0,0	2	1,1	0,3557
chr16	76483754	76486405	16:76483755-76486405_brain_all	0	.	76483754	76486405	255,0,0	2	1,1	0,2650
chr16	76486665	76495853	16:76486666-76495853_brain_all	0	.	76486665	76495853	255,0,0	2	1,1	0,9187
chr16	76496001	76501249	16:76496002-76501249_brain_all	0	.	76496001	76501249	255,0,0	2	1,1	0,5247
chr16	76501419	76509836	16:76501420-76509836_brain_all	0	.	76501419	76509836	255,0,0	2	1,1	0,8416
chr16	76509941	76513316	16:76509942-76513316_brain_all	0	.	76509941	76513316	255,0,0	2	1,1	0,3374
chr16	76513434	76523583	16:76513435-76523583_brain_all	0	.	76513434	76523583	255,0,0	2	1,1	0,10148
chr16	76523779	76528807	16:76523780-76528807_brain_all	0	.	76523779	76528807	255,0,0	2	1,1	0,5027
chr16	76528962	76532464	16:76528963-76532464_brain_all	0	.	76528962	76532464	255,0,0	2	1,1	0,3501
chr16	76532590	76555037	16:76532591-76555037_brain_all	0	.	76532590	76555037	255,0,0	2	1,1	0,22446
chr16	76555206	76555936	16:76555207-76555936_brain_all	0	.	76555206	76555936	255,0,0	2	1,1	0,729
chr16	76556153	76569442	16:76556154-76569442_brain_all	0	.	76556153	76569442	255,0,0	2	1,1	0,13288
chr16	76569680	76572013	16:76569681-76572013_brain_all	0	.	76569680	76572013	255,0,0	2	1,1	0,2332
chr16	76572236	76573616	16:76572237-76573616_brain_all	0	.	76572236	76573616	255,0,0	2	1,1	0,1379
chr16	76574686	76587180	16:76574687-76587180_brain_all	0	.	76574686	76587180	255,0,0	2	1,1	0,12493
chr16	76587397	76587733	16:76587398-76587733_brain_all	0	.	76587397	76587733	255,0,0	2	1,1	0,335
chr16	84012156	84014444	16:84012157-84014444_brain_all	0	.	84012156	84014444	255,0,0	2	1,1	0,2287
chr16	85116198	85120250	16:85116199-85120250_brain_all	0	.	85116198	85120250	255,0,0	2	1,1	0,4051
chr16	87637133	87677864	16:87637134-87677864_brain_all	0	.	87637133	87677864	255,0,0	2	1,1	0,40730
chr16	87678640	87717748	16:87678641-87717748_brain_all	0	.	87678640	87717748	255,0,0	2	1,1	0,39107
chr16	87717871	87723252	16:87717872-87723252_brain_all	0	.	87717871	87723252	255,0,0	2	1,1	0,5380
chr16	89652192	89653078	16:89652193-89653078_brain_all	0	.	89652192	89653078	255,0,0	2	1,1	0,885
chr17	1028701	1082961	17:1028702-1082961_brain_all	0	.	1028701	1082961	255,0,0	2	1,1	0,54259
chr17	3784941	3785822	17:3784942-3785822_brain_all	0	.	3784941	3785822	255,0,0	2	1,1	0,880
chr17	3785663	3785822	17:3785664-3785822_brain_all	0	.	3785663	3785822	255,0,0	2	1,1	0,158
chr17	3789023	3796233	17:3789024-3796233_brain_all	0	.	3789023	3796233	255,0,0	2	1,1	0,7209
chr17	4145742	4167227	17:4145743-4167227_brain_all	0	.	4145742	4167227	255,0,0	2	1,1	0,21484
chr17	4793602	4793812	17:4793603-4793812_brain_all	0	.	4793602	4793812	255,0,0	2	1,1	0,209
chr17	4796361	4796581	17:4796362-4796581_brain_all	0	.	4796361	4796581	255,0,0	2	1,1	0,219
chr17	4796603	4796729	17:4796604-4796729_brain_all	0	.	4796603	4796729	255,0,0	2	1,1	0,125
chr17	4872814	4872925	17:4872815-4872925_brain_all	0	.	4872814	4872925	255,0,0	2	1,1	0,110
chr17	7827817	7828415	17:7827818-7828415_brain_all	0	.	7827817	7828415	255,0,0	2	1,1	0,597
chr17	7829043	7829249	17:7829044-7829249_brain_all	0	.	7829043	7829249	255,0,0	2	1,1	0,205
chr17	7829420	7830662	17:7829421-7830662_brain_all	0	.	7829420	7830662	255,0,0	2	1,1	0,1241
chr17	8424602	8433941	17:8424603-8433941_brain_all	0	.	8424602	8433941	255,0,0	2	1,1	0,9338
chr17	8434002	8438705	17:8434003-8438705_brain_all	0	.	8434002	8438705	255,0,0	2	1,1	0,4702
chr17	9923213	9929467	17:9923214-9929467_brain_all	0	.	9923213	9929467	255,0,0	2	1,1	0,6253
chr17	11973165	11984673	17:11973166-11984673_brain_all	0	.	11973165	11984673	255,0,0	2	1,1	0,11507
chr17	19314774	19314943	17:19314775-19314943_brain_all	0	.	19314774	19314943	255,0,0	2	1,1	0,168
chr17	19316723	19316890	17:19316724-19316890_brain_all	0	.	19316723	19316890	255,0,0	2	1,1	0,166
chr17	19317457	19317762	17:19317458-19317762_brain_all	0	.	19317457	19317762	255,0,0	2	1,1	0,304
chr17	19318199	19318351	17:19318200-19318351_brain_all	0	.	19318199	19318351	255,0,0	2	1,1	0,151
chr17	27283278	27283368	17:27283279-27283368_brain_all	0	.	27283278	27283368	255,0,0	2	1,1	0,89
chr17	27283484	27283737	17:27283485-27283737_brain_all	0	.	27283484	27283737	255,0,0	2	1,1	0,252
chr17	27283774	27284063	17:27283775-27284063_brain_all	0	.	27283774	27284063	255,0,0	2	1,1	0,288
chr17	27285158	27286043	17:27285159-27286043_brain_all	0	.	27285158	27286043	255,0,0	2	1,1	0,884
chr17	27286238	27286352	17:27286239-27286352_brain_all	0	.	27286238	27286352	255,0,0	2	1,1	0,113
chr17	27287688	27287823	17:27287689-27287823_brain_all	0	.	27287688	27287823	255,0,0	2	1,1	0,134
chr17	27306830	27308389	17:27306831-27308389_brain_all	0	.	27306830	27308389	255,0,0	2	1,1	0,1558
chr17	29036828	29061915	17:29036829-29061915_brain_all	0	.	29036828	29061915	255,0,0	2	1,1	0,25086
chr17	29623354	29624174	17:29623355-29624174_brain_all	0	.	29623354	29624174	255,0,0	2	1,1	0,819
chr17	29758917	29761052	17:29758918-29761052_brain_all	0	.	29758917	29761052	255,0,0	2	1,1	0,2134
chr17	29761139	29844669	17:29761140-29844669_brain_all	0	.	29761139	29844669	255,0,0	2	1,1	0,83529
chr17	30594943	30611678	17:30594944-30611678_brain_all	0	.	30594943	30611678	255,0,0	2	1,1	0,16734
chr17	30611835	30615811	17:30611836-30615811_brain_all	0	.	30611835	30615811	255,0,0	2	1,1	0,3975
chr17	30621460	30625111	17:30621461-30625111_brain_all	0	.	30621460	30625111	255,0,0	2	1,1	0,3650
chr17	30625222	30632360	17:30625223-30632360_brain_all	0	.	30625222	30632360	255,0,0	2	1,1	0,7137
chr17	30632459	30643251	17:30632460-30643251_brain_all	0	.	30632459	30643251	255,0,0	2	1,1	0,10791
chr17	31341083	31342989	17:31341084-31342989_brain_all	0	.	31341083	31342989	255,0,0	2	1,1	0,1905
chr17	31343056	31344623	17:31343057-31344623_brain_all	0	.	31343056	31344623	255,0,0	2	1,1	0,1566
chr17	31348327	31350879	17:31348328-31350879_brain_all	0	.	31348327	31350879	255,0,0	2	1,1	0,2551
chr17	31355409	31415881	17:31355410-31415881_brain_all	0	.	31355409	31415881	255,0,0	2	1,1	0,60471
chr17	31416007	31438935	17:31416008-31438935_brain_all	0	.	31416007	31438935	255,0,0	2	1,1	0,22927
chr17	32957169	32959723	17:32957170-32959723_brain_all	0	.	32957169	32959723	255,0,0	2	1,1	0,2553
chr17	36689665	36700058	17:36689666-36700058_brain_all	0	.	36689665	36700058	255,0,0	2	1,1	0,10392
chr17	36704116	36704793	17:36704117-36704793_brain_all	0	.	36704116	36704793	255,0,0	2	1,1	0,676
chr17	36704944	36705292	17:36704945-36705292_brain_all	0	.	36704944	36705292	255,0,0	2	1,1	0,347
chr17	36705445	36707391	17:36705446-36707391_brain_all	0	.	36705445	36707391	255,0,0	2	1,1	0,1945
chr17	36707624	36708122	17:36707625-36708122_brain_all	0	.	36707624	36708122	255,0,0	2	1,1	0,497
chr17	36708367	36708683	17:36708368-36708683_brain_all	0	.	36708367	36708683	255,0,0	2	1,1	0,315
chr17	36708829	36708961	17:36708830-36708961_brain_all	0	.	36708829	36708961	255,0,0	2	1,1	0,131
chr17	36709090	36714463	17:36709091-36714463_brain_all	0	.	36709090	36714463	255,0,0	2	1,1	0,5372
chr17	36714637	36715821	17:36714638-36715821_brain_all	0	.	36714637	36715821	255,0,0	2	1,1	0,1183
chr17	36716332	36716569	17:36716333-36716569_brain_all	0	.	36716332	36716569	255,0,0	2	1,1	0,236
chr17	36716660	36717699	17:36716661-36717699_brain_all	0	.	36716660	36717699	255,0,0	2	1,1	0,1038
chr17	36718563	36719063	17:36718564-36719063_brain_all	0	.	36718563	36719063	255,0,0	2	1,1	0,499
chr17	36719155	36719559	17:36719156-36719559_brain_all	0	.	36719155	36719559	255,0,0	2	1,1	0,403
chr17	36724481	36734743	17:36724482-36734743_brain_all	0	.	36724481	36734743	255,0,0	2	1,1	0,10261
chr17	37341116	37341384	17:37341117-37341384_brain_all	0	.	37341116	37341384	255,0,0	2	1,1	0,267
chr17	37369825	37370486	17:37369826-37370486_brain_all	0	.	37369825	37370486	255,0,0	2	1,1	0,660
chr17	38334632	38337868	17:38334633-38337868_brain_all	0	.	38334632	38337868	255,0,0	2	1,1	0,3235
chr17	38818295	38821256	17:38818296-38821256_brain_all	0	.	38818295	38821256	255,0,0	2	1,1	0,2960
chr17	39882148	39883305	17:39882149-39883305_brain_all	0	.	39882148	39883305	255,0,0	2	1,1	0,1156
chr17	39887810	39887890	17:39887811-39887890_brain_all	0	.	39887810	39887890	255,0,0	2	1,1	0,79
chr17	39887994	39888189	17:39887995-39888189_brain_all	0	.	39887994	39888189	255,0,0	2	1,1	0,194
chr17	39888369	39888482	17:39888370-39888482_brain_all	0	.	39888369	39888482	255,0,0	2	1,1	0,112
chr17	40659644	40660590	17:40659645-40660590_brain_all	0	.	40659644	40660590	255,0,0	2	1,1	0,945
chr17	42390062	42390472	17:42390063-42390472_brain_all	0	.	42390062	42390472	255,0,0	2	1,1	0,409
chr17	42390062	42390484	17:42390063-42390484_brain_all	0	.	42390062	42390484	255,0,0	2	1,1	0,421
chr17	42390062	42390487	17:42390063-42390487_brain_all	0	.	42390062	42390487	255,0,0	2	1,1	0,424
chr17	42394092	42394408	17:42394093-42394408_brain_all	0	.	42394092	42394408	255,0,0	2	1,1	0,315
chr17	42394092	42394853	17:42394093-42394853_brain_all	0	.	42394092	42394853	255,0,0	2	1,1	0,760
chr17	42837264	42847086	17:42837265-42847086_brain_all	0	.	42837264	42847086	255,0,0	2	1,1	0,9821
chr17	42847415	42848952	17:42847416-42848952_brain_all	0	.	42847415	42848952	255,0,0	2	1,1	0,1536
chr17	42851746	42851860	17:42851747-42851860_brain_all	0	.	42851746	42851860	255,0,0	2	1,1	0,113
chr17	42852678	42852762	17:42852679-42852762_brain_all	0	.	42852678	42852762	255,0,0	2	1,1	0,83
chr17	42856606	42857107	17:42856607-42857107_brain_all	0	.	42856606	42857107	255,0,0	2	1,1	0,500
chr17	42985516	42987509	17:42985517-42987509_brain_all	0	.	42985516	42987509	255,0,0	2	1,1	0,1992
chr17	42987627	42987983	17:42987628-42987983_brain_all	0	.	42987627	42987983	255,0,0	2	1,1	0,355
chr17	42988823	42989040	17:42988824-42989040_brain_all	0	.	42988823	42989040	255,0,0	2	1,1	0,216
chr17	42989164	42990637	17:42989165-42990637_brain_all	0	.	42989164	42990637	255,0,0	2	1,1	0,1472
chr17	42991190	42991396	17:42991191-42991396_brain_all	0	.	42991190	42991396	255,0,0	2	1,1	0,205
chr17	42991455	42992394	17:42991456-42992394_brain_all	0	.	42991455	42992394	255,0,0	2	1,1	0,938
chr17	43323970	43324234	17:43323971-43324234_brain_all	0	.	43323970	43324234	255,0,0	2	1,1	0,263
chr17	43908305	43910504	17:43908306-43910504_brain_all	0	.	43908305	43910504	255,0,0	2	1,1	0,2198
chr17	46933548	46933941	17:46933549-46933941_brain_all	0	.	46933548	46933941	255,0,0	2	1,1	0,392
chr17	46933977	46937676	17:46933978-46937676_brain_all	0	.	46933977	46937676	255,0,0	2	1,1	0,3698
chr17	48828001	48828085	17:48828002-48828085_brain_all	0	.	48828001	48828085	255,0,0	2	1,1	0,83
chr17	49119011	49123861	17:49119012-49123861_brain_all	0	.	49119011	49123861	255,0,0	2	1,1	0,4849
chr17	50149752	50235086	17:50149753-50235086_brain_all	0	.	50149752	50235086	255,0,0	2	1,1	0,85333
chr17	56403073	56403654	17:56403074-56403654_brain_all	0	.	56403073	56403654	255,0,0	2	1,1	0,580
chr17	56403781	56404044	17:56403782-56404044_brain_all	0	.	56403781	56404044	255,0,0	2	1,1	0,262
chr17	56404150	56404949	17:56404151-56404949_brain_all	0	.	56404150	56404949	255,0,0	2	1,1	0,798
chr17	56599461	56602429	17:56599462-56602429_brain_all	0	.	56599461	56602429	255,0,0	2	1,1	0,2967
chr17	56603673	56604293	17:56603674-56604293_brain_all	0	.	56603673	56604293	255,0,0	2	1,1	0,619
chr17	56604338	56605187	17:56604339-56605187_brain_all	0	.	56604338	56605187	255,0,0	2	1,1	0,848
chr17	61489490	61490041	17:61489491-61490041_brain_all	0	.	61489490	61490041	255,0,0	2	1,1	0,550
chr17	65021115	65026582	17:65021116-65026582_brain_all	0	.	65021115	65026582	255,0,0	2	1,1	0,5466
chr17	66202378	66246329	17:66202379-66246329_brain_all	0	.	66202378	66246329	255,0,0	2	1,1	0,43950
chr17	66205187	66246329	17:66205188-66246329_brain_all	0	.	66205187	66246329	255,0,0	2	1,1	0,41141
chr17	66880536	66880839	17:66880537-66880839_brain_all	0	.	66880536	66880839	255,0,0	2	1,1	0,302
chr17	72322526	72324564	17:72322527-72324564_brain_all	0	.	72322526	72324564	255,0,0	2	1,1	0,2037
chr17	72324643	72338015	17:72324644-72338015_brain_all	0	.	72324643	72338015	255,0,0	2	1,1	0,13371
chr17	72347043	72348006	17:72347044-72348006_brain_all	0	.	72347043	72348006	255,0,0	2	1,1	0,962
chr17	72349439	72349633	17:72349440-72349633_brain_all	0	.	72349439	72349633	255,0,0	2	1,1	0,193
chr17	72349719	72350301	17:72349720-72350301_brain_all	0	.	72349719	72350301	255,0,0	2	1,1	0,581
chr17	74082225	74082935	17:74082226-74082935_brain_all	0	.	74082225	74082935	255,0,0	2	1,1	0,709
chr17	74082972	74083735	17:74082973-74083735_brain_all	0	.	74082972	74083735	255,0,0	2	1,1	0,762
chr17	74541717	74549191	17:74541718-74549191_brain_all	0	.	74541717	74549191	255,0,0	2	1,1	0,7473
chr17	74865178	74868933	17:74865179-74868933_brain_all	0	.	74865178	74868933	255,0,0	2	1,1	0,3754
chr17	74898751	74899385	17:74898752-74899385_brain_all	0	.	74898751	74899385	255,0,0	2	1,1	0,633
chr17	74899457	74900334	17:74899458-74900334_brain_all	0	.	74899457	74900334	255,0,0	2	1,1	0,876
chr17	74900503	74901251	17:74900504-74901251_brain_all	0	.	74900503	74901251	255,0,0	2	1,1	0,747
chr17	74901414	74902100	17:74901415-74902100_brain_all	0	.	74901414	74902100	255,0,0	2	1,1	0,685
chr17	74902268	74921048	17:74902269-74921048_brain_all	0	.	74902268	74921048	255,0,0	2	1,1	0,18779
chr17	74921178	74922679	17:74921179-74922679_brain_all	0	.	74921178	74922679	255,0,0	2	1,1	0,1500
chr17	74922811	74928727	17:74922812-74928727_brain_all	0	.	74922811	74928727	255,0,0	2	1,1	0,5915
chr17	74934224	74936484	17:74934225-74936484_brain_all	0	.	74934224	74936484	255,0,0	2	1,1	0,2259
chr17	74936629	74936814	17:74936630-74936814_brain_all	0	.	74936629	74936814	255,0,0	2	1,1	0,184
chr17	74936929	74942458	17:74936930-74942458_brain_all	0	.	74936929	74942458	255,0,0	2	1,1	0,5528
chr17	74942531	74943912	17:74942532-74943912_brain_all	0	.	74942531	74943912	255,0,0	2	1,1	0,1380
chr17	74944167	74944722	17:74944168-74944722_brain_all	0	.	74944167	74944722	255,0,0	2	1,1	0,554
chr17	76235353	76235861	17:76235354-76235861_brain_all	0	.	76235353	76235861	255,0,0	2	1,1	0,507
chr17	76705813	76719295	17:76705814-76719295_brain_all	0	.	76705813	76719295	255,0,0	2	1,1	0,13481
chr17	79085819	79086009	17:79085820-79086009_brain_all	0	.	79085819	79086009	255,0,0	2	1,1	0,189
chr17	79094783	79095048	17:79094784-79095048_brain_all	0	.	79094783	79095048	255,0,0	2	1,1	0,264
chr17	79102348	79104861	17:79102349-79104861_brain_all	0	.	79102348	79104861	255,0,0	2	1,1	0,2512
chr17	79353680	79354285	17:79353681-79354285_brain_all	0	.	79353680	79354285	255,0,0	2	1,1	0,604
chr18	649963	657842	18:649964-657842_brain_all	0	.	649963	657842	255,0,0	2	1,1	0,7878
chr18	3499391	3502491	18:3499392-3502491_brain_all	0	.	3499391	3502491	255,0,0	2	1,1	0,3099
chr18	3582245	3656084	18:3582246-3656084_brain_all	0	.	3582245	3656084	255,0,0	2	1,1	0,73838
chr18	3656112	3729135	18:3656113-3729135_brain_all	0	.	3656112	3729135	255,0,0	2	1,1	0,73022
chr18	3729374	3742335	18:3729375-3742335_brain_all	0	.	3729374	3742335	255,0,0	2	1,1	0,12960
chr18	3814272	3845232	18:3814273-3845232_brain_all	0	.	3814272	3845232	255,0,0	2	1,1	0,30959
chr18	3814272	3874148	18:3814273-3874148_brain_all	0	.	3814272	3874148	255,0,0	2	1,1	0,59875
chr18	3814272	3874154	18:3814273-3874154_brain_all	0	.	3814272	3874154	255,0,0	2	1,1	0,59881
chr18	3814272	3874614	18:3814273-3874614_brain_all	0	.	3814272	3874614	255,0,0	2	1,1	0,60341
chr18	3993201	3995217	18:3993202-3995217_brain_all	0	.	3993201	3995217	255,0,0	2	1,1	0,2015
chr18	3995348	3995608	18:3995349-3995608_brain_all	0	.	3995348	3995608	255,0,0	2	1,1	0,259
chr18	3995715	4013619	18:3995716-4013619_brain_all	0	.	3995715	4013619	255,0,0	2	1,1	0,17903
chr18	3998535	4013619	18:3998536-4013619_brain_all	0	.	3998535	4013619	255,0,0	2	1,1	0,15083
chr18	5398141	5406764	18:5398142-5406764_brain_all	0	.	5398141	5406764	255,0,0	2	1,1	0,8622
chr18	5398141	5406776	18:5398142-5406776_brain_all	0	.	5398141	5406776	255,0,0	2	1,1	0,8634
chr18	5410617	5415817	18:5410618-5415817_brain_all	0	.	5410617	5415817	255,0,0	2	1,1	0,5199
chr18	5416376	5419710	18:5416377-5419710_brain_all	0	.	5416376	5419710	255,0,0	2	1,1	0,3333
chr18	10714927	10715648	18:10714928-10715648_brain_all	0	.	10714927	10715648	255,0,0	2	1,1	0,720
chr18	10800472	10803873	18:10800473-10803873_brain_all	0	.	10800472	10803873	255,0,0	2	1,1	0,3400
chr18	21819345	21848587	18:21819346-21848587_brain_all	0	.	21819345	21848587	255,0,0	2	1,1	0,29241
chr18	21819345	21851482	18:21819346-21851482_brain_all	0	.	21819345	21851482	255,0,0	2	1,1	0,32136
chr18	24442436	24445622	18:24442437-24445622_brain_all	0	.	24442436	24445622	255,0,0	2	1,1	0,3185
chr18	29178783	29195887	18:29178784-29195887_brain_all	0	.	29178783	29195887	255,0,0	2	1,1	0,17103
chr18	32398610	32400755	18:32398611-32400755_brain_all	0	.	32398610	32400755	255,0,0	2	1,1	0,2144
chr18	32400878	32405231	18:32400879-32405231_brain_all	0	.	32400878	32405231	255,0,0	2	1,1	0,4352
chr18	32407639	32409364	18:32407640-32409364_brain_all	0	.	32407639	32409364	255,0,0	2	1,1	0,1724
chr18	33069348	33077683	18:33069349-33077683_brain_all	0	.	33069348	33077683	255,0,0	2	1,1	0,8334
chr18	34182730	34188691	18:34182731-34188691_brain_all	0	.	34182730	34188691	255,0,0	2	1,1	0,5960
chr18	34385359	34387810	18:34385360-34387810_brain_all	0	.	34385359	34387810	255,0,0	2	1,1	0,2450
chr18	34825159	34833730	18:34825160-34833730_brain_all	0	.	34825159	34833730	255,0,0	2	1,1	0,8570
chr18	34833900	34839144	18:34833901-34839144_brain_all	0	.	34833900	34839144	255,0,0	2	1,1	0,5243
chr18	34844716	34846496	18:34844717-34846496_brain_all	0	.	34844716	34846496	255,0,0	2	1,1	0,1779
chr18	34844719	34846496	18:34844720-34846496_brain_all	0	.	34844719	34846496	255,0,0	2	1,1	0,1776
chr18	34846560	34850731	18:34846561-34850731_brain_all	0	.	34846560	34850731	255,0,0	2	1,1	0,4170
chr18	34850879	34852979	18:34850880-34852979_brain_all	0	.	34850879	34852979	255,0,0	2	1,1	0,2099
chr18	34853125	34854274	18:34853126-34854274_brain_all	0	.	34853125	34854274	255,0,0	2	1,1	0,1148
chr18	34854416	34854768	18:34854417-34854768_brain_all	0	.	34854416	34854768	255,0,0	2	1,1	0,351
chr18	34854846	34855078	18:34854847-34855078_brain_all	0	.	34854846	34855078	255,0,0	2	1,1	0,231
chr18	34855202	34901766	18:34855203-34901766_brain_all	0	.	34855202	34901766	255,0,0	2	1,1	0,46563
chr18	34855205	34901766	18:34855206-34901766_brain_all	0	.	34855205	34901766	255,0,0	2	1,1	0,46560
chr18	34855205	34901796	18:34855206-34901796_brain_all	0	.	34855205	34901796	255,0,0	2	1,1	0,46590
chr18	35065569	35145319	18:35065570-35145319_brain_all	0	.	35065569	35145319	255,0,0	2	1,1	0,79749
chr18	40503727	40554039	18:40503728-40554039_brain_all	0	.	40503727	40554039	255,0,0	2	1,1	0,50311
chr18	40613831	40695382	18:40613832-40695382_brain_all	0	.	40613831	40695382	255,0,0	2	1,1	0,81550
chr18	40854358	40857213	18:40854359-40857213_brain_all	0	.	40854358	40857213	255,0,0	2	1,1	0,2854
chr18	43304977	43314239	18:43304978-43314239_brain_all	0	.	43304977	43314239	255,0,0	2	1,1	0,9261
chr18	46690156	46735921	18:46690157-46735921_brain_all	0	.	46690156	46735921	255,0,0	2	1,1	0,45764
chr18	48326512	48331524	18:48326513-48331524_brain_all	0	.	48326512	48331524	255,0,0	2	1,1	0,5011
chr18	48346071	48346267	18:48346072-48346267_brain_all	0	.	48346071	48346267	255,0,0	2	1,1	0,195
chr18	48918626	48991777	18:48918627-48991777_brain_all	0	.	48918626	48991777	255,0,0	2	1,1	0,73150
chr18	51053128	51056934	18:51053129-51056934_brain_all	0	.	51053128	51056934	255,0,0	2	1,1	0,3805
chr18	52385165	52385298	18:52385166-52385298_brain_all	0	.	52385165	52385298	255,0,0	2	1,1	0,132
chr18	55020255	55021633	18:55020256-55021633_brain_all	0	.	55020255	55021633	255,0,0	2	1,1	0,1377
chr18	55021754	55024144	18:55021755-55024144_brain_all	0	.	55021754	55024144	255,0,0	2	1,1	0,2389
chr18	55258409	55268942	18:55258410-55268942_brain_all	0	.	55258409	55268942	255,0,0	2	1,1	0,10532
chr18	59158031	59166419	18:59158032-59166419_brain_all	0	.	59158031	59166419	255,0,0	2	1,1	0,8387
chr18	59166712	59167616	18:59166713-59167616_brain_all	0	.	59166712	59167616	255,0,0	2	1,1	0,903
chr18	59212376	59217211	18:59212377-59217211_brain_all	0	.	59212376	59217211	255,0,0	2	1,1	0,4834
chr18	70205607	70205888	18:70205608-70205888_brain_all	0	.	70205607	70205888	255,0,0	2	1,1	0,280
chr18	70206006	70209039	18:70206007-70209039_brain_all	0	.	70206006	70209039	255,0,0	2	1,1	0,3032
chr18	70410004	70416249	18:70410005-70416249_brain_all	0	.	70410004	70416249	255,0,0	2	1,1	0,6244
chr18	70414979	70416249	18:70414980-70416249_brain_all	0	.	70414979	70416249	255,0,0	2	1,1	0,1269
[truncated: 19,653 more rows]
